# Supplementary material for: Transcriptional analysis of arogenate dehydratase genes identifies a link between phenylalanine biosynthesis and lignin biosynthesis
Source: J Exp Bot. 2020 Feb 24;71(10):3080–93. doi: 10.1093/jxb/eraa099 (PMC7260716; doi:10.1093/jxb/eraa099)
Supplement: eraa099_suppl_Supplementary_data_1 [file eraa099_suppl_supplementary_data_1.xlsx]

## Sheet: DOWN-REGU 11PP16
SPOT_ID	adjP.value <	Log(2) Average Cond1/Cond2	DESCRIPTION
sp_v3.0_unigene82563	0	-3.73954	unclassified
sp_v3.0_unigene10300	0	-3.45557	uncharacterized protein [Arabidopsis thaliana] dbj|BAB09821.1| unnamed protein product [Arabidopsis thaliana] gb|AAM78111.1| AT5g23040/MYJ24_3 [Arabidopsis thaliana] gb|AAN28774.1| At5g23040/MYJ24_3 [Arabidopsis thaliana] dbj|BAD95465.1| cell growth defect factor [Arabidopsis thaliana] gb|AED93112.1| uncharacterized protein [Arabidopsis thaliana]
sp_v3.0_unigene83160	0	-3.14044	Unassigned protein
sp_v3.0_unigene85243	0	-3.01052	unclassified
sp_v3.0_unigene33352	0	-3.00661	HMA domain containing protein
sp_v3.0_unigene194987	0	-2.9091	uncharacterized protein [Arabidopsis thaliana] emb|CAB68149.1| putative protein [Arabidopsis thaliana] gb|AEE79742.1| uncharacterized protein [Arabidopsis thaliana]
sp_v3.0_unigene170213	0	-2.81538	unclassified
sp_v3.0_unigene150121	0	-2.80503	WD40 repeat-containing protein (ISS) [Ostreococcus tauri] emb|CAL56309.1| WD40 repeat-containing protein (ISS) [Ostreococcus tauri]
sp_v3.0_unigene54154	0	-2.7897	Unassigned protein
sp_v3.0_unigene175051	0	-2.65236	KfrA_N multi-domain protein
sp_v3.0_unigene61733	0	-2.57441	PREDICTED: similar to splicing factor, putative n=1 Tax=Vitis vinifera RepID=UPI0001983CB2
sp_v3.0_unigene18408	0	-2.49967	Tetraspanin family protein [Arabidopsis thaliana] gb|AAL58930.1|AF462842_1 At2g20740/F5H14.29 [Arabidopsis thaliana] gb|AAL06877.1| At2g20740/F5H14.29 [Arabidopsis thaliana] gb|AAM19866.1| At2g20740/F5H14.29 [Arabidopsis thaliana] dbj|BAD43316.1| hypothetical protein [Arabidopsis thaliana] dbj|BAD43849.1| hypothetical protein [Arabidopsis thaliana] gb|AEC07065.1| Tetraspanin family protein [Arabi…
sp_v3.0_unigene119109	0	-2.49228	Unassigned protein
	0	-2.48768
sp_v3.0_unigene175412	0	-2.48067	unclassified
sp_v3.0_unigene24568	0	-2.42864	Pyruvate dehydrogenase E1 component alpha subunit n=2 Tax=Metarhizium RepID=E9EU60_METAR
sp_v3.0_unigene170914	0	-2.42771	unclassified
sp_v3.0_unigene159862	0	-2.41818	unclassified
sp_v3.0_unigene183252	0	-2.40527	Ribosomal protein S10 n=1 Tax=Cycas taitungensis RepID=B0BLE8_CYCTA
sp_v3.0_unigene105261	0	-2.37519	Unassigned protein
sp_v3.0_unigene42195	0	-2.3557	Axi 1 protein-like protein (Fragment) n=1 Tax=Arabidopsis thaliana RepID=Q56ZT7_ARATH
sp_v3.0_unigene86433	0.000829493	-2.32183	NADPH oxidase regulator NoxR n=1 Tax=Laccaria bicolor S238N-H82 RepID=B0D0Z3_LACBS
sp_v3.0_unigene175320	0	-2.32012	DUF1275 domain protein n=2 Tax=Aspergillus RepID=B8NLV4_ASPFN
sp_v3.0_unigene129723	0	-2.30594	Unassigned protein
sp_v3.0_unigene997	0.0234407	-2.28534	plastid transcriptionally active 13 [Arabidopsis thaliana] gb|AAK83588.1| AT3g09210/F3L24_8 [Arabidopsis thaliana] gb|AAM91077.1| AT3g09210/F3L24_8 [Arabidopsis thaliana] gb|AEE74738.1| plastid transcriptionally active 13 [Arabidopsis thaliana]
sp_v3.0_unigene171330	0	-2.27376	C-type lectin (AGAP002625-PA) n=1 Tax=Anopheles gambiae RepID=Q7QCH2_ANOGA
	0	-2.19573
sp_v3.0_unigene136791	0	-2.13078	Unassigned protein
sp_v3.0_unigene57368	0	-2.11771	Acyltransferase, putative n=1 Tax=Ricinus communis RepID=B9SSQ3_RICCO
sp_v3.0_unigene96431	0	-2.11267	Unassigned protein
sp_v3.0_unigene185058	0	-2.09867	Unassigned protein
sp_v3.0_unigene12987	0	-2.09392	Contains similarity to a retinal short-chain dehydrogenase/reductase retSDR4 from Homo sapiens gb|AF126782. It contains a short chain dehydrogenase PF|00106 domain [Arabidopsis thaliana]
sp_v3.0_unigene63788	0	-2.0796	Unknow protein n=1 Tax=Oryza sativa Japonica Group RepID=Q84T10_ORYSJ
sp_v3.0_unigene188708	0	-2.0682	gi|21648337|ref|NP_660102.1| YLR154W-A; Mit1p [Saccharomyces cerevisiae]
sp_v3.0_unigene175384	0	-2.06001	Putative reverse transcriptase n=2 Tax=Takifugu rubripes RepID=Q90Z50_TAKRU
sp_v3.0_unigene200206	0	-2.04901	PolyADP-ribose polymerase n=1 Tax=Polysphondylium pallidum RepID=D3BNT4_POLPA
sp_v3.0_unigene29985	0	-2.00308	BHLH transcription factor PTF1-like protein n=1 Tax=Oryza sativa Japonica Group RepID=Q6EPZ6_ORYSJ
sp_v3.0_unigene86255	0	-1.9782	RRM/R3H domain-containing protein n=1 Tax=Coprinopsis cinerea okayama7#130 RepID=A8NG56_COPC7
sp_v3.0_unigene158556	0	-1.97489	NAD(P) transhydrogenase n=1 Tax=Metarhizium acridum CQMa 102 RepID=E9EA95_METAQ
sp_v3.0_unigene8189	0	-1.96426	Unassigned protein
sp_v3.0_unigene124643	0	-1.95256	Apple; Protein kinase; EGF-like, subtype 2; Curculin-like (Mannose-binding) lectin n=1 Tax=Medicago truncatula RepID=A2Q3L3_MEDTR
sp_v3.0_unigene86183	0	-1.93976	unclassified
sp_v3.0_unigene159144	0	-1.9301	Ribosome biogenesis protein NSA2 n=2 Tax=Oomycetes RepID=D0MUX0_PHYIT
sp_v3.0_unigene53336	0	-1.89174	UDP-n-acetylmuramoylalanyl-d-glutamate--2, 6-diaminopimelate ligase, putative n=1 Tax=Ricinus communis RepID=B9RCC8_RICCO
sp_v3.0_unigene82260	0	-1.89118	unclassified
sp_v3.0_unigene171796	0	-1.88206	unclassified
sp_v3.0_unigene159168	0	-1.8818	Serine/threonine-protein kinase 24 n=1 Tax=Uncinocarpus reesii 1704 RepID=C4K013_UNCRE
sp_v3.0_unigene105318	0.00436409	-1.87308	unclassified
sp_v3.0_unigene183540	0	-1.85848	PREDICTED: similar to EGF-like-domain, multiple 3, partial [Ornithorhynchus anatinus]
sp_v3.0_unigene70960	0	-1.85269	Unassigned protein
	0	-1.82383
	0	-1.81116
sp_v3.0_unigene53657	0	-1.80864	Putative polyprotein n=1 Tax=Oryza sativa Japonica Group RepID=Q8RVC8_ORYSJ
sp_v3.0_unigene172950	0	-1.80687	Zn_clus multi-domain protein
sp_v3.0_unigene18848	0	-1.80301	Glutamate receptor n=1 Tax=Ricinus communis RepID=B9R8R0_RICCO
	0	-1.79945
sp_v3.0_unigene1416	0	-1.79074	Myosin_tail_1 multi-domain protein
sp_v3.0_unigene118386	0	-1.77771	CLL4B clavata1-like receptor S/T protein kinase protein n=1 Tax=Physcomitrella patens subsp. patens RepID=A9SBP9_PHYPA
sp_v3.0_unigene183329	0	-1.75357	unclassified
sp_v3.0_unigene9725	0	-1.75126	Heat shock 70 kDa protein, mitochondrial n=3 Tax=rosids RepID=HSP7M_PHAVU
sp_v3.0_unigene52534	0	-1.75107	Protocatechuate transporter (MFS superfamily) n=2 Tax=Bradyrhizobium RepID=A4YQJ0_BRASO
sp_v3.0_unigene105010	0	-1.74248	origin recognition complex3 [Oryza sativa Japonica Group]
sp_v3.0_unigene157765	0	-1.74007	RINT-1 / TIP-1 domain-containing MAG2 protein [Arabidopsis thaliana] emb|CAB41853.1| putative protein [Arabidopsis thaliana] gb|AEE78320.1| RINT-1 / TIP-1 domain-containing MAG2 protein [Arabidopsis thaliana]
sp_v3.0_unigene128311	0	-1.71691	unclassified
sp_v3.0_unigene26453	0	-1.70423	Atrophin-1 multi-domain protein
sp_v3.0_unigene153395	0	-1.70091	Phosphatidylserine synthase n=1 Tax=Dictyostelium fasciculatum RepID=F4PU36_9MYCE
sp_v3.0_unigene3500	0	-1.69886	Usp domain containing protein
sp_v3.0_unigene115889	0	-1.69524	RNase H family protein n=1 Tax=Solanum demissum RepID=Q0KIL0_SOLDE
sp_v3.0_unigene173967	0	-1.68488	PREDICTED: syntaxin-3-like n=1 Tax=Meleagris gallopavo RepID=UPI0001C995DB
sp_v3.0_unigene137005	0	-1.67358	FAD-dependent oxidoreductase [Arabidopsis thaliana] dbj|BAA96964.1| unnamed protein product [Arabidopsis thaliana] gb|AAS99711.1| At5g48440 [Arabidopsis thaliana] dbj|BAD43554.1| putative protein [Arabidopsis thaliana] gb|AED95670.1| FAD-dependent oxidoreductase [Arabidopsis thaliana]
sp_v3.0_unigene63610	0	-1.66757	Potassium efflux antiporter (Fragment) n=2 Tax=Populus trichocarpa RepID=B9HDN8_POPTR
sp_v3.0_unigene42702	0	-1.6594	unclassified
sp_v3.0_unigene26661	0	-1.6577	Unassigned protein
sp_v3.0_unigene99828	0	-1.63863	diacylglycerol kinase [Arabidopsis thaliana]
sp_v3.0_unigene28525	0	-1.62856	DUF3602 domain containing protein
sp_v3.0_unigene176739	0	-1.61099	unclassified
sp_v3.0_unigene104710	0	-1.60704	unclassified
sp_v3.0_unigene8831	0	-1.60571	elongator complex protein 4 [Arabidopsis thaliana] gb|AAG50962.1|AC073395_4 hypothetical protein; 53156-50996 [Arabidopsis thaliana] gb|AEE75015.1| elongator complex protein 4 [Arabidopsis thaliana]
sp_v3.0_unigene175571	0	-1.6032	unclassified
	0	-1.59157
sp_v3.0_unigene118039	0	-1.5906	Glucosamine-6-phosphate isomerase n=1 Tax=Coprinopsis cinerea okayama7#130 RepID=A8N6A7_COPC7
sp_v3.0_unigene116523	0	-1.58781	unclassified
sp_v3.0_unigene4074	0	-1.5833	DNA repair protein RAD51-like 4 [Arabidopsis thaliana] gb|AEE28174.1| DNA repair protein RAD51-like 4 [Arabidopsis thaliana]
sp_v3.0_unigene169556	0.000215054	-1.57694	Unassigned protein
	0	-1.57276
sp_v3.0_unigene117814	0	-1.57159	unclassified
sp_v3.0_unigene168724	0	-1.56737	unclassified
sp_v3.0_unigene24828	0	-1.56489	major facilitator protein [Arabidopsis thaliana] gb|AAF03444.1|AC010797_20 unknown protein [Arabidopsis thaliana] gb|AAF14842.1|AC011664_24 unknown protein [Arabidopsis thaliana] gb|AAM91600.1| unknown protein [Arabidopsis thaliana] gb|AAN15407.1| unknown protein [Arabidopsis thaliana] gb|AEE73737.1| major facilitator protein [Arabidopsis thaliana]
sp_v3.0_unigene93974	0	-1.56237	Unassigned protein
sp_v3.0_unigene95590	0	-1.56185	Nrap domain containing protein
sp_v3.0_unigene192195	0	-1.55996	Unassigned protein
sp_v3.0_unigene184967	0.000111111	-1.55221	Unassigned protein
sp_v3.0_unigene84974	0	-1.54591	unclassified
sp_v3.0_unigene22326	0.00011236	-1.5405	unclassified
sp_v3.0_unigene100827	0.000212766	-1.53364	Unassigned protein
sp_v3.0_unigene15045	0.00010989	-1.53318	Purple acid phosphatase 22 n=2 Tax=Arabidopsis RepID=PPA22_ARATH
sp_v3.0_unigene27453	0.000210526	-1.53186	unclassified
sp_v3.0_unigene26210	0.000108696	-1.53163	18 kD subunit of NADH dehydrogenase (ubiquinone) [Neurospora crassa]
sp_v3.0_unigene39302	0.000208333	-1.52824	Tyrosyl-tRNA synthetase, putative n=1 Tax=Ricinus communis RepID=B9RGT2_RICCO
sp_v3.0_unigene24627	0.000615385	-1.50288	Herpes_gp2 multi-domain protein
	0.000206186	-1.49728
sp_v3.0_unigene15853	0.000204082	-1.49507	nucleotide-sugar transporter-like protein [Arabidopsis thaliana] sp|Q5XF09.1|PT311_ARATH RecName: Full=Probable sugar phosphate/phosphate translocator At3g11320 gb|AAU94370.1| At3g11320 [Arabidopsis thaliana] dbj|BAE99847.1| hypothetical protein [Arabidopsis thaliana] gb|AEE75029.1| nucleotide-sugar transporter-like protein [Arabidopsis thaliana]
sp_v3.0_unigene24132	0.00019802	-1.48912	mitochondrial prohibitin 1 [Petunia x hybrida]
sp_v3.0_unigene39637	0.00020202	-1.48571	GTP cyclohydrolase I [Solanum lycopersicum]
sp_v3.0_unigene47730	0.0002	-1.47404	Gag-pol polyprotein n=1 Tax=Silene latifolia RepID=E7BQD5_SILLA
sp_v3.0_unigene909	0.000288462	-1.46919	PREDICTED: COMM domain-containing protein 8-like n=1 Tax=Monodelphis domestica RepID=UPI00005EA4A6
sp_v3.0_unigene156023	0.000294118	-1.46656	Tetratricopeptide TPR_2 repeat protein n=1 Tax=Chloroherpeton thalassium ATCC 35110 RepID=B3QRQ3_CHLT3
sp_v3.0_unigene78883	0.000291262	-1.46589	Glutathione S-transferase 1 (Fragment) n=1 Tax=Picea abies RepID=Q4VSU9_PICAB
sp_v3.0_unigene46084	0.000277778	-1.45871	CTD small phosphatase-like protein n=4 Tax=Andropogoneae RepID=B6T776_MAIZE
sp_v3.0_unigene189757	0.000275229	-1.45133	unclassified
sp_v3.0_unigene149019	0.000285714	-1.45117	Gag/pol polyprotein n=1 Tax=Arabidopsis thaliana RepID=Q9C5V1_ARATH
sp_v3.0_unigene172159	0.000758294	-1.44471	TT_ORF1 multi-domain protein
sp_v3.0_unigene198376	0.000283019	-1.44463	Unassigned protein
sp_v3.0_unigene23696	0.000280374	-1.43901	unclassified
sp_v3.0_unigene121778	0.000267857	-1.43471	Unassigned protein
sp_v3.0_unigene9201	0.000272727	-1.43156	Pectinesterase n=1 Tax=Picea sitchensis RepID=A9NUI7_PICSI
sp_v3.0_unigene172574	0.00027027	-1.42968	Metallothio_Euk multi-domain protein
sp_v3.0_unigene25816	0.000241935	-1.41806	Transporter n=1 Tax=Marinobacter adhaerens HP15 RepID=E4PHI6_MARAH
sp_v3.0_unigene151308	0.000265487	-1.4124	MORN repeat protein n=1 Tax=uncultured marine bacterium 314 RepID=Q6SHJ9_9BACT
sp_v3.0_unigene170893	0.000484848	-1.41108	Similar to chaperone/heat shock protein Hsp12 n=1 Tax=Leptosphaeria maculans RepID=E4ZNF1_LEPMC
sp_v3.0_unigene85181	0.000258621	-1.40657	unclassified
sp_v3.0_unigene18698	0.00026087	-1.40354	Cu_bind_like domain containing protein
sp_v3.0_unigene171990	0.000263158	-1.40303	FAP multi-domain protein
sp_v3.0_unigene25811	0.00024	-1.40278	metallothionein [Tetrahymena thermophila] gb|AAP42952.1| copper-induced metallothionein [Tetrahymena thermophila]
sp_v3.0_unigene160141	0.00025641	-1.40064	serine protein kinase-like [Arabidopsis thaliana]
sp_v3.0_unigene27795	0.000238095	-1.39946	Swi3 multi-domain protein
sp_v3.0_unigene169373	0.000254237	-1.39423	Guanyl-specific ribonuclease F1 n=1 Tax=Arthroderma gypseum CBS 118893 RepID=E4UPH6_ARTGP
sp_v3.0_unigene31032	0.000227273	-1.3891	Pre-mRNA-splicing factor 3 [Arabidopsis thaliana] gb|AAG51492.1|AC069471_23 hypothetical protein [Arabidopsis thaliana] gb|AAM83220.1| At1g28060/F13K9_16 [Arabidopsis thaliana] gb|AEE30907.1| Pre-mRNA-splicing factor 3 [Arabidopsis thaliana]
sp_v3.0_unigene173158	0.00025	-1.38843	unclassified
sp_v3.0_unigene85444	0.000252101	-1.38717	Unassigned protein
sp_v3.0_unigene17154	0.000229008	-1.38536	Tonoplast intrinsic protein n=6 Tax=rosids RepID=C9WSP9_HEVBR
sp_v3.0_unigene82838	0.000245902	-1.3803	SecY stabilizing membrane protein n=1 Tax=Granulibacter bethesdensis CGDNIH1 RepID=Q0BV78_GRABC
sp_v3.0_unigene12122	0.000247934	-1.37521	DNAJ heat shock N-terminal domain-containing protein n=2 Tax=Arabidopsis RepID=Q9C911_ARATH
sp_v3.0_unigene93562	0.000243902	-1.37038	S-adenosylmethionine-dependent methyltransferase domain-containing protein [Arabidopsis thaliana] gb|AAF97978.1|AC000103_28 F21J9.14 [Arabidopsis thaliana] gb|AEE30535.1| S-adenosylmethionine-dependent methyltransferase domain-containing protein [Arabidopsis thaliana]
sp_v3.0_unigene53344	0.00330623	-1.36931	Unassigned protein
sp_v3.0_unigene59670	0.000234375	-1.35941	Chain A, Nmr Structure Of The Single Qalggh Zinc Finger Domain From Arabidopsis Thaliana Superman Protein n=2 Tax=Oryza sativa RepID=Q53NV6_ORYSJ
sp_v3.0_unigene684	0.00023622	-1.3584	Ribosomal protein .1/L10e family [Arabidopsis thaliana] gb|AAM15385.1| hypothetical protein [Arabidopsis thaliana] gb|AAX55158.1| hypothetical protein At2g42650 [Arabidopsis thaliana] gb|AEC10151.1| Ribosomal protein .1/L10e family [Arabidopsis thaliana]
sp_v3.0_unigene25119	0.000451613	-1.35489	Auxin-induced protein 5NG4, putative n=1 Tax=Ricinus communis RepID=B9S1R2_RICCO
sp_v3.0_unigene190447	0.000232558	-1.3524	Guanine nucleotide-binding protein n=1 Tax=Capsaspora owczarzaki ATCC 30864 RepID=E9CG32_9EUKA
sp_v3.0_unigene151401	0.000294118	-1.3521	Unassigned protein
sp_v3.0_unigene17711	0.000357143	-1.34909	Unassigned protein
sp_v3.0_unigene169889	0.000298507	-1.34474	O-Glycosyl hydrolase family 30 n=1 Tax=Caldanaerobacter subterraneus subsp. tengcongensis RepID=Q8R5P9_THETN
sp_v3.0_unigene22037	0.000230769	-1.33992	HAD-superfamily hydrolase, subfamily IG, 5'-nucleotidase [Arabidopsis thaliana] gb|AAP21189.1| At2g23890 [Arabidopsis thaliana] dbj|BAE99881.1| hypothetical protein [Arabidopsis thaliana] gb|AEC07499.1| HAD-superfamily hydrolase, subfamily IG, 5'-nucleotidase [Arabidopsis thaliana]
sp_v3.0_unigene149026	0.000225564	-1.33641	Unassigned protein
sp_v3.0_unigene210134	0.000296296	-1.33516	Unassigned protein
sp_v3.0_unigene70469	0.000362319	-1.33427	Polyphosphate kinase n=1 Tax=Bacillus sp. SG-1 RepID=A6CM07_9BACI
sp_v3.0_unigene8418	0.000364964	-1.32808	protein kinase AtSIK [Arabidopsis thaliana]
	0.000352113	-1.32527
sp_v3.0_unigene173801	0.000359712	-1.32076	AGAP001764-PA n=1 Tax=Anopheles gambiae RepID=Q7PY64_ANOGA
sp_v3.0_unigene63894	0.00035461	-1.31907	Unassigned protein
sp_v3.0_unigene27129	0.00041958	-1.31722	Retrotrans_gag domain containing protein
sp_v3.0_unigene78413	0.000416667	-1.31181	myb DNA-binding domain-containing protein [Musa acuminata]
sp_v3.0_unigene119699	0.000413793	-1.29991	Unassigned protein
sp_v3.0_unigene156834	0.000410959	-1.2947	Cytidine and deoxycytidylate deaminase zinc-binding region n=1 Tax=Glomerella graminicola M1.001 RepID=E3QXS8_COLGM
sp_v3.0_unigene157236	0.0004	-1.29148	Dolichyl-diphosphooligosaccharide-protein glycotransferase n=1 Tax=Polysphondylium pallidum RepID=D3BI13_POLPA
sp_v3.0_unigene70673	0.000402685	-1.29019	Unassigned protein
sp_v3.0_unigene23950	0.000408163	-1.28469	cohesin-load domain-containing protein [Arabidopsis thaliana] dbj|BAB09745.1| unnamed protein product [Arabidopsis thaliana] gb|AED96068.1| cohesin-load domain-containing protein [Arabidopsis thaliana]
sp_v3.0_unigene59879	0.000405405	-1.28173	Vacuolar protein sorting-associated protein, putative n=1 Tax=Ricinus communis RepID=B9RUS0_RICCO
sp_v3.0_unigene5700	0.000397351	-1.27862	human Rev interacting-like protein-like [Oryza sativa Japonica Group] dbj|BAD25012.1| human Rev interacting-like protein-like [Oryza sativa Japonica Group]
sp_v3.0_unigene200545	0.000392157	-1.27835	unclassified
sp_v3.0_unigene5951	0.000394737	-1.2731	Sucrose transporter n=5 Tax=Vitis vinifera RepID=E3VWT2_VITVI
	0.000454545	-1.26737
sp_v3.0_unigene18192	0.000440252	-1.26226	early nodulin-like protein 9 [Arabidopsis thaliana] dbj|BAB01165.1| unnamed protein product [Arabidopsis thaliana] gb|AAP88350.1| At3g20570 [Arabidopsis thaliana] dbj|BAF00275.1| predicted GPI-anchored protein [Arabidopsis thaliana] gb|AEE76399.1| early nodulin-like protein 9 [Arabidopsis thaliana]
sp_v3.0_unigene6084	0.0005	-1.25708	SMC_N multi-domain protein
sp_v3.0_unigene84329	0.000448718	-1.25492	unclassified
sp_v3.0_unigene168753	0.000443038	-1.25464	DUF1907 domain containing protein
sp_v3.0_unigene81161	0.00044586	-1.25437	Diphthamide biosynthesis protein 1 n=1 Tax=Penicillium chrysogenum Wisconsin 54-1255 RepID=B6HHF1_PENCW
	0.000490798	-1.24865
sp_v3.0_unigene23810	0.000487805	-1.24572	NB-ARC domain containing protein
	0.00047619	-1.24503
sp_v3.0_unigene48104	0.000493827	-1.24429	DUF3406 domain containing protein
sp_v3.0_unigene486	0.000496894	-1.24146	DUF1749 multi-domain protein
sp_v3.0_unigene68121	0.00787419	-1.23768	oligopeptidase B [Anabaena variabilis ATCC 29413] gb|ABA21408.1| oligopeptidase B, Serine peptidase, MEROPS family S09A [Anabaena variabilis ATCC 29413]
sp_v3.0_unigene67371	0.000479042	-1.23303	Ubiquitin-activating enzyme E1 n=2 Tax=Populus trichocarpa RepID=B9GGR5_POPTR
sp_v3.0_unigene86798	0.000481928	-1.23026	unclassified
sp_v3.0_unigene154020	0.000473373	-1.22664	Kinesin-3 n=1 Tax=Polysphondylium pallidum RepID=D3B143_POLPA
sp_v3.0_unigene191134	0.000462428	-1.22191	Tetratricopeptide repeat protein 36 n=6 Tax=Simiiformes RepID=TTC36_HUMAN
sp_v3.0_unigene31036	0.000467836	-1.21957	unclassified
sp_v3.0_unigene62092	0.000470588	-1.21884	Unassigned protein
sp_v3.0_unigene6623	0.000465116	-1.21752	Protein SENSITIVITY TO RED LIGHT REDUCED, putative n=1 Tax=Ricinus communis RepID=B9S4K4_RICCO
sp_v3.0_unigene50087	0.00045977	-1.21329	Inosine-uridine preferring nucleoside hydrolase, putative n=1 Tax=Ricinus communis RepID=B9RSW6_RICCO
sp_v3.0_unigene52444	0.000457143	-1.21001	dual specificity protein phosphatase family protein [Arabidopsis thaliana] gb|AED93204.1| dual specificity protein phosphatase family protein [Arabidopsis thaliana]
sp_v3.0_unigene16813	0.00180602	-1.20786	unclassified
sp_v3.0_unigene44103	0.000446927	-1.20407	Forkhead-associated (FHA) domain-containing protein [Arabidopsis thaliana] ref|NP_850702.1| Forkhead-associated (FHA) domain-containing protein [Arabidopsis thaliana] ref|NP_001078284.1| Forkhead-associated (FHA) domain-containing protein [Arabidopsis thaliana] gb|AEE79217.1| Forkhead-associated (FHA) domain-containing protein [Arabidopsis thaliana] gb|AEE79218.1| Forkhead-associated (FHA) domain…
sp_v3.0_unigene28593	0.000454545	-1.20379	unclassified
sp_v3.0_unigene186022	0.000441989	-1.20028	Unassigned protein
sp_v3.0_unigene210147	0.000449438	-1.20011	Metallothionein multi-domain protein
sp_v3.0_unigene71676	0.000451977	-1.19932	armadillo/beta-catenin-like repeat-containing protein [Arabidopsis thaliana] dbj|BAB08736.1| unnamed protein product [Arabidopsis thaliana] gb|AAW80861.1| At5g50900 [Arabidopsis thaliana] gb|ACE79043.1| At5g50900 [Arabidopsis thaliana] gb|AED96007.1| armadillo/beta-catenin-like repeat-containing protein [Arabidopsis thaliana]
sp_v3.0_unigene154587	0.000546448	-1.18771	Phosphatidate cytidylyltransferase n=1 Tax=Flavobacterium johnsoniae UW101 RepID=A5FGP9_FLAJ1
sp_v3.0_unigene21904	0.000444444	-1.18371	Nucleic acid-binding, OB-fold-like protein [Arabidopsis thaliana] dbj|BAB10462.1| unnamed protein product [Arabidopsis thaliana] gb|AED97786.1| Nucleic acid-binding, OB-fold-like protein [Arabidopsis thaliana]
sp_v3.0_unigene210485	0.000543478	-1.18165	protein arginine N-methyltransferase 3 [Arabidopsis thaliana] sp|Q0WVD6.1|ANM3_ARATH RecName: Full=Probable protein arginine N-methyltransferase 3 dbj|BAE98912.1| hypothetical protein [Arabidopsis thaliana] gb|AEE75178.1| protein arginine N-methyltransferase 3 [Arabidopsis thaliana]
sp_v3.0_unigene70236	0.000549451	-1.17782	Aldehyde dehydrogenase n=1 Tax=Acinetobacter johnsonii SH046 RepID=D0S8B3_ACIJO
	0.000578947	-1.17037
sp_v3.0_unigene110383	0.00056701	-1.16755	Major intrinsic protein n=1 Tax=Picea abies RepID=Q9XG82_PICAB
sp_v3.0_unigene192081	0.000540541	-1.16747	Unassigned protein
sp_v3.0_unigene28002	0.000531915	-1.16661	Mating_C multi-domain protein
	0.000534759	-1.164
sp_v3.0_unigene188997	0.000572917	-1.16342	Phosphoinositide 3-kinase n=1 Tax=Nicotiana tabacum RepID=Q4QXM0_TOBAC
sp_v3.0_unigene156762	0.000537634	-1.15946	AMP dependent ligase [Aedes aegypti] gb|EAT48382.1| AMP dependent ligase [Aedes aegypti]
sp_v3.0_unigene6368	0.00177852	-1.15859	Unassigned protein
sp_v3.0_unigene11477	0.000582011	-1.15761	Surfeit locus protein 6 [Arabidopsis thaliana] dbj|BAB09964.1| unnamed protein product [Arabidopsis thaliana] gb|AAK63986.1| AT5g05210/K2A11_8 [Arabidopsis thaliana] gb|AAN28833.1| At5g05210/K2A11_8 [Arabidopsis thaliana] gb|AED90841.1| Surfeit locus protein 6 [Arabidopsis thaliana]
sp_v3.0_unigene9187	0.000569948	-1.15301	Aspartic proteinase nepenthesin-1 n=1 Tax=Cucumis melo subsp. melo RepID=E5GC71_CUCME
sp_v3.0_unigene109548	0.000575916	-1.14995	unclassified
sp_v3.0_unigene192986	0.00130435	-1.14828	TT_ORF1 domain containing protein
sp_v3.0_unigene5543	0.000609137	-1.14405	DUF1308 domain containing protein
sp_v3.0_unigene5000	0.000612245	-1.14323	Metallophos domain containing protein
sp_v3.0_unigene24897	0.000742574	-1.14042	Protein COQ10 A n=2 Tax=Zea mays RepID=B6TJS3_MAIZE
sp_v3.0_unigene9019	0.000761905	-1.13968	Unassigned protein
sp_v3.0_unigene32376	0.0022082	-1.13567	Dehydration-responsive element binding protein 3 n=1 Tax=Glycine max RepID=Q2VEU3_SOYBN
sp_v3.0_unigene69680	0.000606061	-1.13236	Unassigned protein
sp_v3.0_unigene154452	0.000653266	-1.12928	Adenylosuccinate lyase n=7 Tax=Arthrodermataceae RepID=F2Q0A0_TRIEQ
sp_v3.0_unigene175804	0.00065	-1.12775	unclassified
sp_v3.0_unigene6510	0.000728155	-1.12626	Indole-3-acetic acid-induced protein ARG7, putative n=1 Tax=Ricinus communis RepID=B9RHU1_RICCO
sp_v3.0_unigene68915	0.000738916	-1.1241	Unassigned protein
sp_v3.0_unigene7675	0.000721154	-1.11785	Os07g0631900 protein n=2 Tax=Oryza sativa RepID=Q8LHN4_ORYSJ
sp_v3.0_unigene1618	0.000696517	-1.11637	Unassigned protein
sp_v3.0_unigene19016	0.000731707	-1.11373	Unassigned protein
sp_v3.0_unigene191275	0.000724638	-1.11053	unclassified
sp_v3.0_unigene42638	0.00076555	-1.11029	Peptidase aspartic, active site (Fragment) n=1 Tax=Medicago truncatula RepID=Q2HST2_MEDTR
sp_v3.0_unigene1738	0.000798122	-1.10585	putative alpha 3 glucosyltransferase [Oryza sativa Japonica Group] dbj|BAD30770.1| putative alpha 3 glucosyltransferase [Oryza sativa Japonica Group] gb|EEC81567.1| hypothetical protein OsI_25010 [Oryza sativa Indica Group] gb|EEE66619.1| hypothetical protein OsJ_23200 [Oryza sativa Japonica Group]
sp_v3.0_unigene83214	0.000735294	-1.10332	unclassified
sp_v3.0_unigene170212	0.000794393	-1.10132	unclassified
sp_v3.0_unigene170407	0.00619369	-1.09899	unclassified
sp_v3.0_unigene9300	0.000790698	-1.09543	Cytochrome P450 750A1 n=1 Tax=Pinus taeda RepID=C75A1_PINTA
sp_v3.0_unigene17082	0.000801887	-1.09344	Proteasome subunit alpha type n=1 Tax=Picea sitchensis RepID=A9NK23_PICSI
sp_v3.0_unigene155552	0.000787037	-1.09233	Stress-activated protein kinase alpha n=1 Tax=Dictyostelium discoideum RepID=SPKA_DICDI
sp_v3.0_unigene173479	0.00087156	-1.09128	allantoate permease [Aspergillus oryzae RIB40] dbj|BAE54977.1| unnamed protein product [Aspergillus oryzae RIB40]
sp_v3.0_unigene83652	0.00086758	-1.08819	unclassified
sp_v3.0_unigene686	0.000863636	-1.08422	Chromatin assembly factor-1 n=6 Tax=Oryza sativa RepID=B2ZX90_ORYSJ
sp_v3.0_unigene15202	0.000848214	-1.0801	Lactoylglutathione lyase, putative n=1 Tax=Ricinus communis RepID=B9RV37_RICCO
sp_v3.0_unigene84973	0.000855856	-1.07851	unclassified
sp_v3.0_unigene76364	0.000859729	-1.07815	ABC transporter G family member 28 [Arabidopsis thaliana] sp|Q9FF46.1|AB28G_ARATH RecName: Full=ABC transporter G family member 28; Short=ABC transporter ABCG.28; Short=AtABCG28; AltName: Full=Putative white-brown complex homolog protein 29; Short=AtWBC29 dbj|BAB09847.1| ABC transporter-like protein [Arabidopsis thaliana] gb|AED97372.1| ABC transporter G family member 28 [Arabidopsis thaliana]
sp_v3.0_unigene136522	0.000932203	-1.0766	unclassified
sp_v3.0_unigene176747	0.00118774	-1.07474	Retrotransposon protein, putative, unclassified n=1 Tax=Oryza sativa Japonica Group RepID=Q10I05_ORYSJ
sp_v3.0_unigene34066	0.000840708	-1.07252	Heat shock protein DnaJ n=1 Tax=Medicago truncatula RepID=A2Q505_MEDTR
sp_v3.0_unigene19789	0.00092511	-1.07248	response regulator 8 [Zea mays] dbj|BAB41137.1| response regulator 8 [Zea mays] gb|ACG47663.1| two-component response regulator ARR1 [Zea mays]
sp_v3.0_unigene175216	0.00092437	-1.06755	CBM_14 domain containing protein
sp_v3.0_unigene4189	0.000921053	-1.06687	ATP-binding cassette transporter n=2 Tax=Selaginella moellendorffii RepID=D8R9A2_SELML
sp_v3.0_unigene118562	0.000905172	-1.06662	unclassified
sp_v3.0_unigene32645	0.000852018	-1.06558	putative MADS box transcription factor PrMADS5 [Pinus radiata]
sp_v3.0_unigene189609	0.00133094	-1.06512	Unassigned protein
sp_v3.0_unigene109480	0.00103175	-1.0629	Unassigned protein
sp_v3.0_unigene169045	0.000844444	-1.06251	Usp domain containing protein
sp_v3.0_unigene62545	0.00092827	-1.05864	dopamine beta-monooxygenase N-terminal domain-containing protein-like [Oryza sativa Japonica Group] gb|EAZ37829.1| hypothetical protein OsJ_22172 [Oryza sativa Japonica Group]
sp_v3.0_unigene82645	0.000913043	-1.05633	C-myc proto-oncogene homolog protein (Fragment) n=1 Tax=Crassostrea virginica RepID=Q26424_CRAVI
sp_v3.0_unigene80332	0.000917031	-1.05487	Zinc finger, C2H2 type family protein n=1 Tax=Tetrahymena thermophila SB210 RepID=Q23RJ7_TETTH
sp_v3.0_unigene6638	0.000909091	-1.05333	Unassigned protein
sp_v3.0_unigene5593	0.000901288	-1.05237	Plastidic glucose transporter 4 n=3 Tax=Arabidopsis RepID=PLST4_ARATH
sp_v3.0_unigene29806	0.000940171	-1.05082	Reticulon domain containing protein
sp_v3.0_unigene85985	0.00097166	-1.04791	unclassified
sp_v3.0_unigene200658	0.000979592	-1.04555	unclassified
sp_v3.0_unigene151750	0.00204545	-1.04439	Unassigned protein
sp_v3.0_unigene8491	0.00093617	-1.04355	Sentrin/sumo-specific protease, senp8, putative n=1 Tax=Ricinus communis RepID=B9T1Y6_RICCO
sp_v3.0_unigene73406	0.000920502	-1.04085	Putative DEAD/H (Asp-Glu-Ala-Asp/His) box polypeptide 8 (RNA helicase) n=2 Tax=Oryza sativa RepID=Q7XI36_ORYSJ
sp_v3.0_unigene169000	0.0430566	-1.0406	AGAP003325-PA n=1 Tax=Anopheles gambiae RepID=Q5TNR5_ANOGA
sp_v3.0_unigene59432	0.00103586	-1.03809	Unassigned protein
sp_v3.0_unigene170102	0.000983607	-1.03658	unclassified
sp_v3.0_unigene30094	0.000954357	-1.0341	Unassigned protein
sp_v3.0_unigene171571	0.000991736	-1.03295	unclassified
sp_v3.0_unigene171987	0.0011583	-1.03237	unclassified
sp_v3.0_unigene176711	0.00104839	-1.03212	unclassified
sp_v3.0_unigene110708	0.00102362	-1.03078	unclassified
sp_v3.0_unigene17094	0.00104	-1.02983	Tubulin beta-4 chain n=11 Tax=Eukaryota RepID=TBB4_ORYSJ
sp_v3.0_unigene27863	0.00130909	-1.02894	RecName: Full=Thylakoid lumenal 29 kDa protein, chloroplastic; Short=TL29; AltName: Full=LeAPx09; AltName: Full=P29; Flags: Precursor emb|CAB64343.1| putative ascorbate peroxidase (TL29) [Solanum lycopersicum]
sp_v3.0_unigene832	0.000987654	-1.02855	DUF1218 domain containing protein
sp_v3.0_unigene14437	0.000958333	-1.02834	3'-5' exonuclease domain-containing protein [Arabidopsis thaliana] dbj|BAB11227.1| unnamed protein product [Arabidopsis thaliana] gb|AAP21257.1| At5g24340 [Arabidopsis thaliana] dbj|BAE99637.1| hypothetical protein [Arabidopsis thaliana] gb|AED93295.1| 3'-5' exonuclease domain-containing protein [Arabidopsis thaliana]
sp_v3.0_unigene82484	0.00097561	-1.02257	unclassified
	0.00104418	-1.01415
sp_v3.0_unigene7095	0.00102767	-1.01159	Trehalose-6-phosphate synthase n=1 Tax=Ginkgo biloba RepID=Q5D6D9_GINBI
sp_v3.0_unigene36733	0.00105469	-1.00963	Harpin-induced 1 [Medicago truncatula]
sp_v3.0_unigene22614	0.00101961	-1.00725	GRP multi-domain protein
sp_v3.0_unigene6285	0.0190363	-0.999466	Uroporphyrinogen-III synthase [Arabidopsis thaliana] sp|O48721.2|HEM4_ARATH RecName: Full=Uroporphyrinogen-III synthase, chloroplastic; Short=AtUROS; AltName: Full=Hydroxymethylbilane hydrolyase [cyclizing]; AltName: Full=Uroporphyrinogen-III cosynthase; Flags: Precursor gb|AAC14502.2| expressed protein [Arabidopsis thaliana] gb|ABG48472.1| At2g26540 [Arabidopsis thaliana] gb|AEC07854.1| Uroporph…
	0.00105058	-0.999279
sp_v3.0_unigene44887	0.00117424	-0.998029	Amino acid transporter, putative n=1 Tax=Ricinus communis RepID=B9RCQ1_RICCO
sp_v3.0_unigene137371	0.00118959	-0.99714	unclassified
sp_v3.0_unigene193529	0.00117871	-0.995316	Photosystem I reaction center subunit V, chloroplast n=1 Tax=Volvox carteri f. nagariensis RepID=D8TSL6_VOLCA
sp_v3.0_unigene98329	0.00115385	-0.9952	Phenylalanine ammonia-lyase (Fragment) n=1 Tax=Taxus baccata RepID=D4P4P8_TAXBA
sp_v3.0_unigene173754	0.00112403	-0.994227	Unassigned protein
sp_v3.0_unigene191276	0.00118321	-0.993199	unclassified
sp_v3.0_unigene93610	0.00180921	-0.991778	[R] COG0790 FOG: TPR repeat, SEL1 subfamily
sp_v3.0_unigene157334	0.00116981	-0.990675	PREDICTED: lisH domain-containing protein FOPNL-like [Monodelphis domestica]
sp_v3.0_unigene128205	0.0013879	-0.989527	Translation initiation factor IF-2 (Fragment) n=2 Tax=Vitis vinifera RepID=D7U9V2_VITVI
sp_v3.0_unigene12074	0.00116105	-0.986013	Vesicle transport protein SFT2B, putative n=1 Tax=Ricinus communis RepID=B9RW98_RICCO
sp_v3.0_unigene171919	0.00116541	-0.982785	unclassified
	0.0343841	-0.982619
sp_v3.0_unigene190429	0.00115672	-0.981102	Med3 domain containing protein
sp_v3.0_unigene169462	0.00259701	-0.97508	unclassified
sp_v3.0_unigene147705	0.00157534	-0.973988	MARCKS multi-domain protein
sp_v3.0_unigene154577	0.00272206	-0.973591	Acetyltransferase, GNAT family protein 27 n=1 Tax=Achromobacter xylosoxidans A8 RepID=E3HF82_ACHXA
sp_v3.0_unigene94263	0.00125926	-0.96969	DUF1677 domain containing protein
sp_v3.0_unigene15784	0.0160424	-0.964605	DUF1754 domain containing protein
sp_v3.0_unigene71886	0.00129151	-0.964072	phosphatidylinositol glycan, class B [Arabidopsis thaliana] gb|AAK91470.1| AT5g14850/T9L3_150 [Arabidopsis thaliana] gb|AAM52236.1| AT5g14850/T9L3_150 [Arabidopsis thaliana] gb|AED92081.1| phosphatidylinositol glycan, class B [Arabidopsis thaliana]
	0.00331522	-0.963034
sp_v3.0_unigene7185	0.00128677	-0.962326	TBP-associated factor 4 [Arabidopsis thaliana] gb|AAR21620.1| TATA-binding protein associated factor 4b [Arabidopsis thaliana] dbj|BAF01312.1| hypothetical protein [Arabidopsis thaliana] gb|AED94913.1| TBP-associated factor 4 [Arabidopsis thaliana]
sp_v3.0_unigene177165	0.00299435	-0.959147	Unassigned protein
sp_v3.0_unigene109257	0.00136842	-0.95631	Unassigned protein
sp_v3.0_unigene8471	0.00129964	-0.955919	casein kinase [Beta vulgaris]
sp_v3.0_unigene209448	0.00131868	-0.955481	F-box protein 7 [Arabidopsis thaliana] sp|Q9XI00.1|SKI32_ARATH RecName: Full=F-box protein 7; AltName: Full=SKP1-interacting partner 32 gb|AAD41431.1|AC007727_20 Contains PF|00646 F-box domain. ESTs gb|Z37267, gb|R90412, gb|Z37268 and gb|T88189 come from this gene [Arabidopsis thaliana] gb|AAP21235.1| At1g21760 [Arabidopsis thaliana] dbj|BAE99994.1| hypothetical protein [Arabidopsis thaliana] gb|…
sp_v3.0_unigene192088	0.00137324	-0.954095	unclassified
sp_v3.0_unigene62106	0.0256695	-0.953864	Unassigned protein
sp_v3.0_unigene28500	0.00131387	-0.953737	DUF3049 domain containing protein
sp_v3.0_unigene132340	0.00318681	-0.950011	pentatricopeptide repeat-containing protein [Arabidopsis thaliana] sp|Q9SMZ2.1|PP347_ARATH RecName: Full=Pentatricopeptide repeat-containing protein At4g33170 emb|CAB36791.1| putative protein [Arabidopsis thaliana] emb|CAB80034.1| putative protein [Arabidopsis thaliana] gb|AEE86186.1| pentatricopeptide repeat-containing protein [Arabidopsis thaliana]
sp_v3.0_unigene199960	0.00148789	-0.949324	receptor-interacting serine-threonine kinase 4 [Xenopus (Silurana) tropicalis]
sp_v3.0_unigene174828	0.00145833	-0.949308	Gag_spuma multi-domain protein
sp_v3.0_unigene64063	0.00135714	-0.944369	zf-C3H1 domain containing protein
sp_v3.0_unigene205546	0.00138298	-0.94365	Unassigned protein
sp_v3.0_unigene21093	0.00132617	-0.943535	Sulfate transporter, putative n=1 Tax=Ricinus communis RepID=B9RTL1_RICCO
sp_v3.0_unigene57214	0.00181518	-0.943097	Unassigned protein
sp_v3.0_unigene190216	0.0013986	-0.943093	Glyoxylate reductase/hydroxypyruvate reductase, putative n=2 Tax=Phytophthora infestans T30-4 RepID=D0N0D6_PHYIT
sp_v3.0_unigene69336	0.00219048	-0.939117	Cupin_5 domain containing protein
	0.00261261	-0.936003
sp_v3.0_unigene171539	0.00154639	-0.934515	EI24 domain containing protein
sp_v3.0_unigene68918	0.00170068	-0.933838	PREDICTED: similar to U2 small nuclear ribonucleoprotein, putative [Nasonia vitripennis]
sp_v3.0_unigene25782	0.00342318	-0.933796	ERV2 protein-like protein n=1 Tax=Metarhizium anisopliae ARSEF 23 RepID=E9ETK2_METAR
	0.00209677	-0.931108
sp_v3.0_unigene168742	0.00137809	-0.930478	unclassified
sp_v3.0_unigene125633	0.00155172	-0.929867	unclassified
sp_v3.0_unigene70508	0.00163823	-0.927813	Unassigned protein
	0.00142857	-0.924987
sp_v3.0_unigene106674	0.00201954	-0.920553	Putative RuBisCo activase protein (Fragment) n=1 Tax=Zantedeschia hybrid cultivar RepID=Q6J4N8_9ARAE
sp_v3.0_unigene84057	0.00182119	-0.91997	unclassified
sp_v3.0_unigene36675	0.00183333	-0.919552	Nonsense-mediated mRNA decay protein, putative n=2 Tax=Malpighiales RepID=B9SS25_RICCO
sp_v3.0_unigene199141	0.00260479	-0.919148	unclassified
sp_v3.0_unigene174944	0.00172297	-0.918684	SelP_N domain containing protein
sp_v3.0_unigene87262	0.00169491	-0.91684	DUF307 family protein n=1 Tax=Dictyostelium fasciculatum RepID=F4PYY6_9MYCE
sp_v3.0_unigene70223	0.00171717	-0.916282	Retrotransposon protein, putative, unclassified n=16 Tax=Oryza RepID=Q2R0G5_ORYSJ
sp_v3.0_unigene162560	0.00182724	-0.914827	Dihydroorotate dehydrogenase family protein n=1 Tax=Tetrahymena thermophila SB210 RepID=Q23YG3_TETTH
sp_v3.0_unigene116663	0.00744493	-0.911348	unclassified
sp_v3.0_unigene168289	0.00271676	-0.907892	putative metalloendopeptidase [Oryza sativa Japonica Group] dbj|BAD37737.1| putative metalloendopeptidase [Oryza sativa Japonica Group]
sp_v3.0_unigene169537	0.0098773	-0.904764	Unassigned protein
sp_v3.0_unigene136236	0.0020712	-0.904437	unclassified
sp_v3.0_unigene10695	0.04694	-0.903184	Protein regulator of cytokinesis, putative n=1 Tax=Ricinus communis RepID=B9RHR0_RICCO
sp_v3.0_unigene2836	0.00183607	-0.902185	mitogen-activated protein kinase phosphatase 1 [Arabidopsis thaliana] gb|AAK29382.1|AF312745_1 MAP kinase phosphatase [Arabidopsis thaliana] gb|AEE79361.1| mitogen-activated protein kinase phosphatase 1 [Arabidopsis thaliana]
sp_v3.0_unigene38163	0.0036911	-0.901415	Unassigned protein
sp_v3.0_unigene203862	0.00212219	-0.901303	Retrotransposon protein, putative, Ty1-copia subclass n=2 Tax=Oryza sativa Japonica Group RepID=Q2QP15_ORYSJ
sp_v3.0_unigene29478	0.00958763	-0.900048	Class IV chitinase Ab n=3 Tax=Pinus monticola RepID=Q596H7_PINMO
sp_v3.0_unigene96035	0.00202614	-0.899952	NOL1/NOP2/sun family protein [Arabidopsis thaliana] ref|NP_197990.2| NOL1/NOP2/sun family protein [Arabidopsis thaliana] dbj|BAC42333.1| unknown protein [Arabidopsis thaliana] gb|AAP40417.1| unknown protein [Arabidopsis thaliana] gb|AED93533.1| NOL1/NOP2/sun family protein [Arabidopsis thaliana] gb|AED93534.1| NOL1/NOP2/sun family protein [Arabidopsis thaliana]
sp_v3.0_unigene18128	0.00214744	-0.898407	SCF ubiquitin ligase n=4 Tax=Picea RepID=Q3ZDI8_PICAB
sp_v3.0_unigene128732	0.00272989	-0.8973	Unassigned protein
sp_v3.0_unigene87233	0.00257576	-0.897288	unclassified
sp_v3.0_unigene151099	0.00360743	-0.896067	H+/Ca2+ exchanger 2 n=1 Tax=Ipomoea nil RepID=Q9ZQT4_IPONI
sp_v3.0_unigene1509	0.00452736	-0.895889	putative Peptidyl Prolyl cis-trans isomerase [Oryza sativa Japonica Group]
sp_v3.0_unigene107934	0.00218354	-0.894834	unclassified
sp_v3.0_unigene6712	0.00234568	-0.894819	Unassigned protein
sp_v3.0_unigene85324	0.00219745	-0.894757	unclassified
sp_v3.0_unigene192467	0.00488944	-0.892798	MmgE/PrpD family protein n=2 Tax=Toxoplasma gondii RepID=B9PSK3_TOXGO
sp_v3.0_unigene95490	0.00543529	-0.888916	Unassigned protein
sp_v3.0_unigene29614	0.00222571	-0.885913	unclassified
sp_v3.0_unigene34489	0.00233846	-0.885406	cofactor assembly of complex C [Arabidopsis thaliana] dbj|BAB01734.1| unnamed protein product [Arabidopsis thaliana] gb|AAM64687.1| unknown [Arabidopsis thaliana] gb|AAM98166.1| expressed protein [Arabidopsis thaliana] gb|AAP13402.1| At3g26710 [Arabidopsis thaliana] dbj|BAE99286.1| hypothetical protein [Arabidopsis thaliana] gb|AEE77202.1| cofactor assembly of complex C [Arabidopsis thaliana]
sp_v3.0_unigene71707	0.00232198	-0.885236	DUF639 domain containing protein
sp_v3.0_unigene209847	0.00217252	-0.88521	MRP-S33 domain containing protein
sp_v3.0_unigene171541	0.00238532	-0.88375	TT_ORF1 multi-domain protein
sp_v3.0_unigene170895	0.0215805	-0.882801	unclassified
sp_v3.0_unigene205431	0.00321526	-0.8819	Glutathione S-transferase 1 n=1 Tax=Ascaris suum RepID=F1L9T7_ASCSU
sp_v3.0_unigene137837	0.0023053	-0.881671	DUF966 domain containing protein
sp_v3.0_unigene173996	0.00225	-0.880012	unclassified
	0.00289773	-0.878886
sp_v3.0_unigene167524	0.00220126	-0.878568	Probable anion transporter 4, chloroplastic n=4 Tax=Arabidopsis RepID=ANTR4_ARATH
sp_v3.0_unigene19547	0.013956	-0.876552	unclassified
sp_v3.0_unigene107534	0.00232919	-0.874226	unclassified
sp_v3.0_unigene172493	0.00233129	-0.871059	Mit_ribos_Mrp51 domain containing protein
sp_v3.0_unigene166812	0.00277143	-0.865868	NADH-ubiquinone oxidoreductase 30.4 kDa subunit n=1 Tax=Armillariella tabescens RepID=Q6UBC9_9AGAR
sp_v3.0_unigene81653	0.0024924	-0.864381	DUF616 domain containing protein
sp_v3.0_unigene86334	0.00259819	-0.863684	unclassified
sp_v3.0_unigene173435	0.00573733	-0.862738	unclassified
sp_v3.0_unigene5807	0.0026393	-0.861969	Protein binding protein, putative n=1 Tax=Ricinus communis RepID=B9RTL8_RICCO
sp_v3.0_unigene152083	0.00264095	-0.859131	coiled-coil domain-containing protein 39 [Xenopus (Silurana) tropicalis] sp|Q0V9R4.1|CCD39_XENTR RecName: Full=Coiled-coil domain-containing protein 39 gb|AAI21425.1| hypothetical protein MGC146318 [Xenopus (Silurana) tropicalis]
sp_v3.0_unigene175361	0.00243902	-0.858978	unclassified
sp_v3.0_unigene158224	0.00263314	-0.858047	Unassigned protein
sp_v3.0_unigene15578	0.00259036	-0.856068	Plant synaptotagmin n=2 Tax=Selaginella moellendorffii RepID=D8REK1_SELML
sp_v3.0_unigene1378	0.00262537	-0.854691	Unassigned protein
sp_v3.0_unigene175079	0.00322404	-0.852298	Disulfide isomerase n=1 Tax=Salpingoeca sp. ATCC 50818 RepID=F2UE34_9EUKA
sp_v3.0_unigene10326	0.00258929	-0.851907	Stachyose synthetase variant 1 n=4 Tax=Cucumis sativus RepID=A8CM21_CUCSA
sp_v3.0_unigene17855	0.00263768	-0.851366	unclassified
sp_v3.0_unigene160659	0.00264706	-0.850896	putative short-chain hydrogenase/reductase [Musa acuminata]
sp_v3.0_unigene162398	0.0131911	-0.85058	Prolidase pepP, putative n=2 Tax=Metarhizium RepID=E9DV56_METAQ
sp_v3.0_unigene12895	0.00913136	-0.848386	succinyl CoA ligase beta subunit-like protein [Solanum tuberosum]
sp_v3.0_unigene8197	0.00459057	-0.847214	bZIP DNA-binding protein [Petroselinum crispum]
sp_v3.0_unigene130349	0.00315789	-0.845877	Putative protein similar to phosphatidylinositol glycan [Oryza sativa Japonica Group]
sp_v3.0_unigene172426	0.00264535	-0.844948	unclassified
sp_v3.0_unigene81288	0.00311978	-0.843147	3-deoxy-7-phosphoheptulonate synthase [Paxillus involutus]
sp_v3.0_unigene34155	0.00270893	-0.842745	putative RAV2-like DNA-binding protein [Arabidopsis thaliana]
sp_v3.0_unigene171612	0.0134862	-0.841079	unclassified
sp_v3.0_unigene86508	0.00262391	-0.840489	DUF1421 multi-domain protein
sp_v3.0_unigene73778	0.00263158	-0.840422	DUF914 domain containing protein
sp_v3.0_unigene24760	0.0113592	-0.836774	pentatricopeptide repeat-containing protein [Arabidopsis thaliana] sp|Q3ECH5.1|PP107_ARATH RecName: Full=Pentatricopeptide repeat-containing protein At1g66345, mitochondrial; Flags: Precursor gb|AEE34498.1| pentatricopeptide repeat-containing protein [Arabidopsis thaliana]
sp_v3.0_unigene192995	0.00311111	-0.835833	unclassified
sp_v3.0_unigene21002	0.00323288	-0.835642	putative acid phosphatase [Lupinus luteus]
sp_v3.0_unigene115871	0.00401015	-0.834994	Putative TIR-NBS-LRR protein n=1 Tax=Pinus monticola RepID=E9NZS6_PINMO
sp_v3.0_unigene150219	0.0029745	-0.834316	PREDICTED: annexin-B9-like n=1 Tax=Apis mellifera RepID=UPI0000517DF3
sp_v3.0_unigene191945	0.00290598	-0.833556	FAP multi-domain protein
sp_v3.0_unigene28132	0.00527446	-0.832629	RNA-binding KH domain-containing protein [Arabidopsis thaliana] sp|Q0WLR1.1|QKIL1_ARATH RecName: Full=KH domain-containing protein At4g26480; AltName: Full=Quaking-like protein 1 dbj|BAF01946.1| hypothetical protein [Arabidopsis thaliana] gb|AEE85206.1| RNA-binding KH domain-containing protein [Arabidopsis thaliana]
sp_v3.0_unigene80469	0.00401515	-0.832584	vacuolar membrane protein [Coprinopsis cinerea okayama7#130] gb|EAU84437.1| vacuolar membrane protein [Coprinopsis cinerea okayama7#130]
sp_v3.0_unigene6991	0.00370757	-0.829544	Acyltransferase, putative n=1 Tax=Ricinus communis RepID=B9SSQ4_RICCO
sp_v3.0_unigene15289	0.00301409	-0.828301	Unassigned protein
sp_v3.0_unigene154556	0.00812367	-0.8277	Unassigned protein
sp_v3.0_unigene3782	0.0034492	-0.827471	Single bromodomain-containing protein n=1 Tax=Physcomitrella patens subsp. patens RepID=A9T0X0_PHYPA
sp_v3.0_unigene82555	0.00310924	-0.827222	unclassified
sp_v3.0_unigene99745	0.00300562	-0.826778	Unassigned protein
sp_v3.0_unigene37930	0.00312849	-0.825757	Vacuolar protein sorting-associated protein, putative n=1 Tax=Ricinus communis RepID=B9RZX0_RICCO
sp_v3.0_unigene32885	0.00314917	-0.824678	50S ribosomal protein L18, chloroplast, putative n=1 Tax=Ricinus communis RepID=B9RCM8_RICCO
sp_v3.0_unigene20385	0.0376524	-0.820151	Carbonic anhydrase, putative n=1 Tax=Ricinus communis RepID=B9STU9_RICCO
sp_v3.0_unigene4007	0.00371429	-0.820027	[K] COG5190 TFIIF-interacting CTD phosphatases, including NLI-interacting factor
sp_v3.0_unigene154694	0.00346774	-0.815149	Cyclopentanone monooxygenase n=1 Tax=Grosmannia clavigera kw1407 RepID=F0X7B3_GROCL
sp_v3.0_unigene5867	0.00316804	-0.814676	CCR4-NOT transcription complex subunit 9 [Arabidopsis thaliana] gb|AAM13902.1| putative cell differentiation protein [Arabidopsis thaliana] gb|AAM67486.1| putative cell differentiation protein [Arabidopsis thaliana] gb|AEE76424.1| CCR4-NOT transcription complex subunit 9 [Arabidopsis thaliana]
	0.00371053	-0.808296
sp_v3.0_unigene174929	0.00343243	-0.807001	short-chain dehydrogenase [Aspergillus niger CBS 513.88] emb|CAK43087.1| unnamed protein product [Aspergillus niger]
sp_v3.0_unigene13688	0.00364116	-0.806005	TED3; TED3 (REVERSAL OF THE DET PHENOTYPE 3); protein binding / zinc ion binding; K06664 peroxin-2
sp_v3.0_unigene160985	0.00409548	-0.805497	TPA_exp: SAB [Arabidopsis thaliana]
sp_v3.0_unigene171235	0.00346667	-0.803702	unclassified
sp_v3.0_unigene173032	0.00359788	-0.80359	unclassified
sp_v3.0_unigene434	0.00345845	-0.801286	Tbp-1 interacting protein, putative n=1 Tax=Ricinus communis RepID=B9ST09_RICCO
sp_v3.0_unigene18220	0.00370079	-0.800229	Asymmetric leaves 2 n=1 Tax=Carica papaya RepID=A7L4B2_CARPA
sp_v3.0_unigene922	0.00361702	-0.800121	Unassigned protein
sp_v3.0_unigene9318	0.00370466	-0.798417	glycyl-tRNA synthetase 1 [Arabidopsis thaliana] sp|O23627.1|SYGM1_ARATH RecName: Full=Glycyl-tRNA synthetase 1, mitochondrial; AltName: Full=Diadenosine tetraphosphate synthetase; Short=AP-4-A synthetase; AltName: Full=Glycine--tRNA ligase 1; Short=GlyRS 1; Flags: Precursor gb|AAG10608.1|AC008030_8 glycyl-tRNA synthetase [Arabidopsis thaliana] emb|CAA05162.1| glycyl-tRNA synthetase [Arabidopsis t…
sp_v3.0_unigene41096	0.00780435	-0.797495	las1-like family protein [Arabidopsis thaliana] gb|AED91776.1| las1-like family protein [Arabidopsis thaliana]
sp_v3.0_unigene138427	0.00399491	-0.797055	Retrotransposon protein, putative, unclassified n=1 Tax=Oryza sativa Japonica Group RepID=Q2QTQ7_ORYSJ
	0.00527316	-0.79427
sp_v3.0_unigene128921	0.00369792	-0.79384	unclassified
sp_v3.0_unigene187305	0.00799136	-0.791372	PREDICTED: similar to midasin-related n=1 Tax=Vitis vinifera RepID=UPI00019863A5
sp_v3.0_unigene84379	0.00381443	-0.790271	unclassified
sp_v3.0_unigene170799	0.00391304	-0.789283	unclassified
sp_v3.0_unigene12115	0.00385604	-0.788938	Myosin_tail_1 multi-domain protein
sp_v3.0_unigene175801	0.0185623	-0.785857	unclassified
sp_v3.0_unigene51024	0.00374677	-0.78543	Unassigned protein
sp_v3.0_unigene102772	0.00387179	-0.785165	tyrosyl-DNA phosphodiesterase 1 [Arabidopsis thaliana] gb|AAN13014.1| unknown protein [Arabidopsis thaliana] gb|ACO60340.1| tyrosyl-DNA phosphodiesterase I [Arabidopsis thaliana] gb|AED92124.1| tyrosyl-DNA phosphodiesterase 1 [Arabidopsis thaliana]
sp_v3.0_unigene43067	0.0154159	-0.785124	GRAS family transcription factor n=1 Tax=Populus trichocarpa RepID=B9GYX5_POPTR
sp_v3.0_unigene48193	0.00410579	-0.7818	unclassified
sp_v3.0_unigene17080	0.004	-0.780396	pyruvate dehydrogenase E1 beta subunit isoform 2 [Zea mays] gb|AAC72193.1| pyruvate dehydrogenase E1 beta subunit isoform 2 [Zea mays]
sp_v3.0_unigene205754	0.00529551	-0.779589	unclassified
sp_v3.0_unigene200374	0.00952183	-0.778627	unclassified
sp_v3.0_unigene70765	0.00423559	-0.777039	Sucrose transport protein n=1 Tax=Spinacia oleracea RepID=SUT_SPIOL
sp_v3.0_unigene150753	0.00397959	-0.776739	Unassigned protein
sp_v3.0_unigene174301	0.005	-0.774451	Pleckstrin homology domain containing, family B (Evectins) member 1 variant (Fragment) n=6 Tax=Hominidae RepID=Q59EU5_HUMAN
sp_v3.0_unigene176232	0.00503614	-0.774282	unclassified
sp_v3.0_unigene119077	0.0049635	-0.773464	Mitochondrial intermembrane space protein, putative n=3 Tax=Candida RepID=B9WMX0_CANDC
sp_v3.0_unigene39026	0.00553738	-0.771816	unclassified
sp_v3.0_unigene2336	0.00471605	-0.771743	FAP multi-domain protein
sp_v3.0_unigene13004	0.027894	-0.768697	Unassigned protein
sp_v3.0_unigene2867	0.00435	-0.767565	Multicopper oxidase, type 1 [Medicago truncatula]
sp_v3.0_unigene14328	0.00497561	-0.767312	COP1-interacting protein-related protein [Arabidopsis thaliana] gb|AEE35316.1| COP1-interacting protein-related protein [Arabidopsis thaliana]
sp_v3.0_unigene155949	0.00475369	-0.766507	nuclear migration protein nudC [Mus musculus] sp|O35685.1|NUDC_MOUSE RecName: Full=Nuclear migration protein nudC; AltName: Full=Nuclear distribution protein C homolog; AltName: Full=Silica-induced gene 92 protein; Short=SIG-92 emb|CAA75677.1| MNUDC protein [Mus musculus] emb|CAA57201.1| Sig 92 [Mus musculus] gb|AAH11253.1| Nuclear distribution gene C homolog (Aspergillus) [Mus musculus] dbj|BAC2…
sp_v3.0_unigene78747	0.00527578	-0.762804	Calcium ion binding protein, putative n=1 Tax=Ricinus communis RepID=B9S836_RICCO
sp_v3.0_unigene164508	0.00540094	-0.761956	PREDICTED: similar to glutamate dehydrogenase n=1 Tax=Ciona intestinalis RepID=UPI000180C829
sp_v3.0_unigene170373	0.00501211	-0.761712	TolA protein, putative n=1 Tax=Entamoeba histolytica RepID=C4LX42_ENTHI
sp_v3.0_unigene171426	0.00467822	-0.761166	PREDICTED: similar to Peptide-N(4)-(N-acetyl-beta-glucosaminyl)asparagine amidase (PNGase) (Peptide:N-glycanase) (N-glycanase 1) n=1 Tax=Ciona intestinalis RepID=UPI000180CD33
sp_v3.0_unigene183375	0.00496333	-0.759662	Decapping protein 2-like n=3 Tax=Oryza sativa RepID=Q6K837_ORYSJ
sp_v3.0_unigene177071	0.00497573	-0.75817	unclassified
sp_v3.0_unigene35540	0.00497549	-0.756341	UPF0041 domain containing protein
sp_v3.0_unigene155775	0.0052619	-0.754963	Unassigned protein
sp_v3.0_unigene74843	0.00702461	-0.754343	ATP synthase oligomycin sensitivity conferral protein-like protein n=2 Tax=Magnaporthe RepID=Q5G583_MAGGR
sp_v3.0_unigene13009	0.0124432	-0.751982	Zinc finger protein, putative n=1 Tax=Ricinus communis RepID=B9S0D8_RICCO
sp_v3.0_unigene162497	0.00574371	-0.749522	Unassigned protein
sp_v3.0_unigene40697	0.00542254	-0.747306	leucyl-tRNA synthetase [Arabidopsis thaliana] gb|AAD36946.1|AF069441_6 putative leucyl tRNA synthetase [Arabidopsis thaliana] emb|CAB77903.1| putative leucyl tRNA synthetase [Arabidopsis thaliana] gb|AAL84999.1| AT4g04350/T19B17_7 [Arabidopsis thaliana] gb|AAN72260.1| At4g04350/T19B17_7 [Arabidopsis thaliana] gb|AEE82383.1| leucyl-tRNA synthetase [Arabidopsis thaliana]
sp_v3.0_unigene10719	0.00590909	-0.743562	TATC-like protein [imported] - Arabidopsis thaliana
sp_v3.0_unigene83302	0.00528708	-0.74356	unclassified
sp_v3.0_unigene2327	0.00526442	-0.743466	Os11g0102600 protein n=3 Tax=Oryza sativa RepID=Q2QYY5_ORYSJ
	0.00530806	-0.743287
sp_v3.0_unigene5526	0.00568445	-0.741535	F14N23.31 n=1 Tax=Arabidopsis thaliana RepID=Q9SY85_ARATH
sp_v3.0_unigene173368	0.00586758	-0.738616	unclassified
sp_v3.0_unigene83298	0.00572748	-0.737043	unclassified
sp_v3.0_unigene84585	0.0142441	-0.736197	unclassified
sp_v3.0_unigene169525	0.00540984	-0.736009	unclassified
sp_v3.0_unigene35083	0.00574713	-0.735865	Xyloglucan endotransglucosylase/hydrolase protein 9, putative n=1 Tax=Ricinus communis RepID=B9S9N2_RICCO
	0.00565116	-0.735211
sp_v3.0_unigene54900	0.00614513	-0.734387	Glycosyl transferase, group 1 n=1 Tax=Oscillatoria sp. PCC 6506 RepID=D8G2W4_9CYAN
sp_v3.0_unigene13374	0.00569444	-0.73407	protein PIR [Arabidopsis thaliana] gb|AAS78644.1| ARP2/3 regulatory protein subunit PIRP [Arabidopsis thaliana] gb|AAT71307.1| PIROGI [Arabidopsis thaliana] tpg|DAA04564.1| TPA_exp: PIRP [Arabidopsis thaliana] gb|AED92557.1| protein PIR [Arabidopsis thaliana]
sp_v3.0_unigene6594	0.00754386	-0.731289	beta-adaptin-like protein A [Arabidopsis thaliana] sp|Q9LDK9.1|APBLA_ARATH RecName: Full=Beta-adaptin-like protein A; Short=At-bA-Ad; Short=At-betaA-Ad; AltName: Full=AP complex subunit beta-A; AltName: Full=Adaptor protein complex AP subunit beta-A; AltName: Full=Beta-adaptin A; AltName: Full=Clathrin assembly protein complex beta large chain A gb|AAF61671.1| beta-adaptin-like protein A [Arabido…
sp_v3.0_unigene85007	0.00561772	-0.730562	unclassified
sp_v3.0_unigene124405	0.00807281	-0.728751	unclassified
sp_v3.0_unigene173482	0.00620768	-0.726217	unclassified
sp_v3.0_unigene188999	0.0074115	-0.724693	3.1.2 inositol monophosphatase n=3 Tax=Phaseoleae RepID=C1LZ50_PHAVU
sp_v3.0_unigene109922	0.0107937	-0.723515	ankyrin repeats-containing protein [Arabidopsis thaliana] gb|AAF75083.1|AC007583_19 It contains Ank repeat PF|00023. EST gb|AI996003 comes from this gene [Arabidopsis thaliana] gb|AEE28168.1| ankyrin repeats-containing protein [Arabidopsis thaliana]
sp_v3.0_unigene18618	0.00573394	-0.722279	Seven transmembrane receptor n=1 Tax=Cucumis melo subsp. melo RepID=E5RDD0_CUCME
sp_v3.0_unigene2220	0.00587699	-0.721952	Aminomethyltransferase n=1 Tax=Picea sitchensis RepID=D5A852_PICSI
sp_v3.0_unigene47774	0.00709821	-0.721274	rve multi-domain protein
sp_v3.0_unigene171638	0.00674888	-0.720187	unclassified
sp_v3.0_unigene5372	0.0279334	-0.71927	Serinc-domain containing serine and sphingolipid biosynthesis protein [Arabidopsis thaliana] gb|AAL24131.1| unknown protein [Arabidopsis thaliana] gb|AAM51345.1| unknown protein [Arabidopsis thaliana] gb|AEE83266.1| Serinc-domain containing serine and sphingolipid biosynthesis protein [Arabidopsis thaliana]
sp_v3.0_unigene14974	0.00962733	-0.717408	calcium-binding EF-hand domain-containing protein [Arabidopsis thaliana] gb|AAM20402.1| unknown protein [Arabidopsis thaliana] gb|AEE32908.1| calcium-binding EF-hand domain-containing protein [Arabidopsis thaliana]
sp_v3.0_unigene168594	0.00617647	-0.716877	unclassified
sp_v3.0_unigene168828	0.0067191	-0.71616	Aminopeptidase 2, mitochondrial n=2 Tax=Pyrenophora RepID=B2VZ80_PYRTR
sp_v3.0_unigene97142	0.00725055	-0.713579	1,8-cineole synthase n=3 Tax=Picea RepID=C0PT35_PICSI
sp_v3.0_unigene10821	0.0108103	-0.712433	Unassigned protein
sp_v3.0_unigene168956	0.00753275	-0.710616	unclassified
sp_v3.0_unigene168588	0.00726667	-0.709419	unclassified
sp_v3.0_unigene169687	0.0092887	-0.709029	component of the counting factor complex [Dictyostelium discoideum AX4] sp|Q86IV5.1|CTNA_DICDI RecName: Full=Countin-1; Flags: Precursor gb|EAL70191.1| component of the counting factor complex [Dictyostelium discoideum AX4]
sp_v3.0_unigene47753	0.00760349	-0.707205	Unassigned protein
sp_v3.0_unigene104821	0.00721604	-0.70603	Unassigned protein
sp_v3.0_unigene24080	0.00753846	-0.706014	unclassified
sp_v3.0_unigene105354	0.00809013	-0.704499	Unassigned protein
sp_v3.0_unigene3263	0.00930818	-0.704399	MYB transcription factor MYB133 [Glycine max]
sp_v3.0_unigene36117	0.00746137	-0.702817	Unassigned protein
sp_v3.0_unigene5731	0.00754923	-0.699277	Phenazine biosynthesis PhzC/PhzF protein [Arabidopsis thaliana] gb|AEE82239.1| Phenazine biosynthesis PhzC/PhzF protein [Arabidopsis thaliana]
sp_v3.0_unigene3828	0.00794372	-0.697543	DsRNA-specific nuclease dicer and related ribonuclease n=2 Tax=Physcomitrella patens RepID=A9RV91_PHYPA
sp_v3.0_unigene100378	0.00844681	-0.69572	Receptor serine-threonine protein kinase, putative n=1 Tax=Ricinus communis RepID=B9RT11_RICCO
sp_v3.0_unigene66641	0.00915789	-0.695341	Unassigned protein
sp_v3.0_unigene84586	0.00928571	-0.694774	unclassified
	0.0189639	-0.692494
sp_v3.0_unigene81222	0.00960744	-0.692473	Unassigned protein
	0.00935417	-0.692409
sp_v3.0_unigene12269	0.00801724	-0.691567	Microtubule associated protein xmap215, putative n=1 Tax=Ricinus communis RepID=B9T7P5_RICCO
	0.00954826	-0.689719
sp_v3.0_unigene174128	0.00872611	-0.688667	Unassigned protein
sp_v3.0_unigene77486	0.0141682	-0.688247	xylan 1,4-beta-xylosidase [Populus tremula x Populus alba]
sp_v3.0_unigene4114	0.00805556	-0.688228	inositol phosphorylceramide synthase 1 [Arabidopsis thaliana] emb|CAB88364.1| putative protein [Arabidopsis thaliana] gb|AAM98108.1| At3g54020/F5K20_320 [Arabidopsis thaliana] gb|AEE79176.1| inositol phosphorylceramide synthase 1 [Arabidopsis thaliana]
sp_v3.0_unigene19258	0.0126365	-0.686717	MYBPA1 protein n=2 Tax=Vitis vinifera RepID=A4F4L3_VITVI
sp_v3.0_unigene11445	0.00926931	-0.686402	ATP-dependent Clp protease proteolytic subunit n=1 Tax=Eriobotrya japonica RepID=D0EX73_9ROSA
	0.00810753	-0.686139
sp_v3.0_unigene97888	0.0127632	-0.685982	unclassified
sp_v3.0_unigene173526	0.0147482	-0.685676	unclassified
sp_v3.0_unigene85557	0.010497	-0.68324	unclassified
sp_v3.0_unigene184544	0.00911205	-0.680128	26S protease regulatory subunit 8 n=7 Tax=Eukaryota RepID=F4W633_9HYME
sp_v3.0_unigene183174	0.00958506	-0.679672	phosphoglycerate mutase-like protein [Arabidopsis thaliana] gb|AAF27023.1|AC009177_13 unknown protein [Arabidopsis thaliana] gb|AEE74200.1| phosphoglycerate mutase-like protein [Arabidopsis thaliana]
sp_v3.0_unigene1678	0.0103006	-0.677869	sphingoid base hydroxylase 1 [Arabidopsis thaliana] gb|AAL50102.1| At1g69640/F24J1.22 [Arabidopsis thaliana] gb|AAN28857.1| At1g69640/F24J1.22 [Arabidopsis thaliana] gb|AEE34958.1| sphingoid base hydroxylase 1 [Arabidopsis thaliana]
sp_v3.0_unigene5322	0.0101408	-0.676963	Unassigned protein
sp_v3.0_unigene8622	0.013203	-0.675234	exocyst subunit exo70 family protein A1 [Arabidopsis thaliana] emb|CAB83315.1| putative protein [Arabidopsis thaliana] gb|AAL59977.1| unknown protein [Arabidopsis thaliana] gb|AAM91685.1| unknown protein [Arabidopsis thaliana] gb|AED90620.1| exocyst subunit exo70 family protein A1 [Arabidopsis thaliana]
sp_v3.0_unigene1308	0.0130784	-0.674885	fringe-related protein [Arabidopsis thaliana] gb|AAG51285.1|AC027035_8 unknown protein [Arabidopsis thaliana] gb|AEE31574.1| fringe-related protein [Arabidopsis thaliana]
sp_v3.0_unigene61360	0.010998	-0.674824	unclassified
sp_v3.0_unigene170462	0.0113566	-0.674743	Protein kinase, putative n=1 Tax=Plesiocystis pacifica SIR-1 RepID=A6GKG3_9DELT
sp_v3.0_unigene171954	0.00909283	-0.674505	Calcium-regulated actin-bundling protein n=1 Tax=Dictyostelium purpureum RepID=F0ZJL8_DICPU
sp_v3.0_unigene207085	0.0147217	-0.674281	Dirigent-like protein n=2 Tax=Picea sitchensis RepID=A6YR04_PICSI
sp_v3.0_unigene18829	0.0095679	-0.672716	Putative RING zinc finger protein n=2 Tax=Arabidopsis RepID=Q9SI09_ARATH
sp_v3.0_unigene5018	0.0171864	-0.671607	ATP binding protein, putative n=1 Tax=Ricinus communis RepID=B9R839_RICCO
sp_v3.0_unigene85995	0.0110156	-0.669987	Unassigned protein
sp_v3.0_unigene175346	0.0100204	-0.668543	unclassified
	0.0101626	-0.665449
sp_v3.0_unigene9550	0.0237409	-0.665366	protein embryo defective 1703 [Arabidopsis thaliana] emb|CAB71108.1| putative protein [Arabidopsis thaliana] gb|AEE80256.1| protein embryo defective 1703 [Arabidopsis thaliana]
sp_v3.0_unigene22067	0.0102811	-0.664824	Insulinase (Peptidase family M16) protein [Arabidopsis thaliana] dbj|BAB09891.1| zinc protease PQQL-like protein [Arabidopsis thaliana] gb|AED96801.1| Insulinase (Peptidase family M16) protein [Arabidopsis thaliana]
sp_v3.0_unigene25579	0.0109216	-0.664554	Ubiquitin-related modifier 1 homolog n=1 Tax=Dictyostelium discoideum RepID=URM1_DICDI
sp_v3.0_unigene80901	0.0107723	-0.664438	Elongation factor 1-alpha n=193 Tax=Eukaryota RepID=EF1A_ARATH
sp_v3.0_unigene170880	0.0178146	-0.663984	epididymal secretory protein E1 precursor [Bos taurus] sp|P79345.1|NPC2_BOVIN RecName: Full=Epididymal secretory protein E1; AltName: Full=EPV20; AltName: Full=Niemann Pick type C2 protein homolog; Flags: Precursor emb|CAA59794.1| EPV20 protein [Bos taurus] gb|AAX46380.1| Niemann-Pick disease, type C2 precursor [Bos taurus] gb|AAI02505.1| Niemann-Pick disease, type C2 [Bos taurus] gb|DAA25047.1| …
sp_v3.0_unigene172656	0.0113514	-0.663833	Arrestin domain containing 4 n=2 Tax=Culicini RepID=B0WMD4_CULQU
sp_v3.0_unigene97056	0.0104591	-0.663781	unclassified
sp_v3.0_unigene46388	0.0198131	-0.663483	Leucine-rich repeat receptor-like protein kinase n=3 Tax=Arabidopsis RepID=Q9FGL5_ARATH
sp_v3.0_unigene121695	0.0182114	-0.663248	[J] COG0042 tRNA-dihydrouridine synthase
	0.0116858	-0.662822
sp_v3.0_unigene159396	0.0101833	-0.662335	Unassigned protein
sp_v3.0_unigene62459	0.0134317	-0.662217	Unassigned protein
sp_v3.0_unigene2031	0.0150267	-0.661904	syntaxin of plants 31 [Arabidopsis thaliana]
	0.0108087	-0.661881
sp_v3.0_unigene168659	0.011368	-0.661037	unclassified
sp_v3.0_unigene184136	0.0120913	-0.660824	PREDICTED: similar to endonuclease-reverse transcriptase n=1 Tax=Strongylocentrotus purpuratus RepID=UPI0000E48520
sp_v3.0_unigene174099	0.0101623	-0.659912	unclassified
	0.033992	-0.659906
sp_v3.0_unigene84552	0.0101414	-0.659634	unclassified
	0.0101619	-0.65948
sp_v3.0_unigene176531	0.0104	-0.659368	Unassigned protein
sp_v3.0_unigene189518	0.028544	-0.659239	Retrotrans_gag domain containing protein
sp_v3.0_unigene165123	0.0226449	-0.658929	inosine-uridine preferring nucleoside hydrolase family protein [Arabidopsis thaliana] gb|AAL84950.1| AT5g18860/F17K4_110 [Arabidopsis thaliana] gb|AAM91461.1| AT5g18860/F17K4_110 [Arabidopsis thaliana] gb|AED92622.1| inosine-uridine preferring nucleoside hydrolase family protein [Arabidopsis thaliana]
sp_v3.0_unigene170808	0.0270255	-0.658843	countin [Dictyostelium discoideum]
sp_v3.0_unigene161105	0.0279583	-0.657832	Putative retroelement pol polyprotein n=1 Tax=Arabidopsis thaliana RepID=Q9XII7_ARATH
sp_v3.0_unigene30657	0.0101411	-0.656821	BRCA1/BRCA2-containing complex subunit 3 [Arabidopsis thaliana] gb|AEE74463.1| BRCA1/BRCA2-containing complex subunit 3 [Arabidopsis thaliana]
sp_v3.0_unigene8636	0.00989754	-0.656807	dipeptidyl-peptidase 4 [Arabidopsis thaliana] dbj|BAB10391.1| dipeptidyl peptidase IV-like protein [Arabidopsis thaliana] gb|AAP40455.1| putative dipeptidyl peptidase IV [Arabidopsis thaliana] dbj|BAE99235.1| dipeptidyl peptidase IV-like protein [Arabidopsis thaliana] gb|AED93276.1| dipeptidyl-peptidase 4 [Arabidopsis thaliana]
sp_v3.0_unigene150347	0.012758	-0.655457	PREDICTED: ring finger protein 40-like n=1 Tax=Saccoglossus kowalevskii RepID=UPI0001CBAB15
sp_v3.0_unigene86809	0.0108268	-0.655279	unclassified
sp_v3.0_unigene171359	0.0120952	-0.655235	unclassified
sp_v3.0_unigene83177	0.0113346	-0.654355	unclassified
sp_v3.0_unigene6558	0.018432	-0.653732	Protein binding protein, putative n=1 Tax=Ricinus communis RepID=B9S2S7_RICCO
sp_v3.0_unigene169539	0.0104582	-0.651911	Similar to ab-hydrolase associated lipase n=1 Tax=Leptosphaeria maculans RepID=E4ZX66_LEPMC
sp_v3.0_unigene172035	0.0372078	-0.650501	SH2 multi-domain protein
sp_v3.0_unigene153569	0.0108841	-0.648634	Ubiquitin family protein n=1 Tax=Ectocarpus siliculosus RepID=D7G8J0_ECTSI
sp_v3.0_unigene93705	0.011323	-0.647545	Unassigned protein
sp_v3.0_unigene45594	0.0117208	-0.647377	Trehalose-phosphatase 1 n=3 Tax=Physcomitrella patens subsp. patens RepID=A6MIZ3_PHYPA
sp_v3.0_unigene35202	0.0124288	-0.646582	RING/U-box domain-containing protein [Arabidopsis thaliana] ref|NP_001078409.1| RING/U-box domain-containing protein [Arabidopsis thaliana] emb|CAA19684.1| putative protein [Arabidopsis thaliana] emb|CAB78969.1| putative protein [Arabidopsis thaliana] gb|AEE84212.1| RING/U-box domain-containing protein [Arabidopsis thaliana] gb|AEE84213.1| RING/U-box domain-containing protein [Arabidopsis thalian…
sp_v3.0_unigene5589	0.011382	-0.643894	Arsenical pump-driving atpase, putative n=1 Tax=Ricinus communis RepID=B9SY64_RICCO
sp_v3.0_unigene177199	0.0113846	-0.642662	eIF3_subunit domain containing protein
sp_v3.0_unigene10355	0.0129907	-0.641502	Inositol-tetrakisphosphate 1-kinase 3 n=2 Tax=Andropogoneae RepID=B6TDJ5_MAIZE
sp_v3.0_unigene208323	0.0125709	-0.641482	GRP multi-domain protein
sp_v3.0_unigene197188	0.027292	-0.640532	unclassified
sp_v3.0_unigene24952	0.0134259	-0.640257	plastid division protein 1 [Arabidopsis thaliana] sp|Q9FK13.1|PDV1_ARATH RecName: Full=Plastid division protein PDV1; AltName: Full=Protein PLASTID DIVISION1 dbj|BAB09790.1| unnamed protein product [Arabidopsis thaliana] dbj|BAD95268.1| hypothetical protein [Arabidopsis thaliana] gb|ABD19679.1| At5g53280 [Arabidopsis thaliana] dbj|BAF36494.1| plastid division protein PDV1 [Arabidopsis thaliana] d…
sp_v3.0_unigene148210	0.0350198	-0.639569	Unassigned protein
sp_v3.0_unigene7173	0.0112086	-0.637784	unclassified
sp_v3.0_unigene168830	0.0172941	-0.63724	unclassified
sp_v3.0_unigene190249	0.0172927	-0.637237	30S ribosomal protein S18 n=1 Tax=Chitinophaga pinensis DSM 2588 RepID=C7PRF6_CHIPD
sp_v3.0_unigene72277	0.0129963	-0.636444	Unassigned protein
sp_v3.0_unigene158112	0.0134011	-0.635981	Crinkler (CRN) family protein n=3 Tax=Phytophthora infestans RepID=D0NND8_PHYIT
sp_v3.0_unigene104370	0.0172391	-0.634901	Unassigned protein
sp_v3.0_unigene33663	0.0190063	-0.633873	Defensin n=1 Tax=Ginkgo biloba RepID=Q670N7_GINBI
sp_v3.0_unigene166987	0.0400128	-0.63351	Probable RNA-dependent RNA polymerase 3 n=1 Tax=Oryza sativa Japonica Group RepID=RDR3_ORYSJ
sp_v3.0_unigene31757	0.0209756	-0.632262	putative S-acyltransferase [Arabidopsis thaliana] sp|Q9LIH7.1|ZDHC7_ARATH RecName: Full=Probable S-acyltransferase At3g18620; AltName: Full=Probable palmitoyltransferase At3g18620; AltName: Full=Zinc finger DHHC domain-containing protein At3g18620 dbj|BAB02220.1| unnamed protein product [Arabidopsis thaliana] gb|AAL87266.1| unknown protein [Arabidopsis thaliana] gb|AAM45051.1| unknown protein [Ar…
sp_v3.0_unigene200048	0.0175459	-0.630623	unclassified
sp_v3.0_unigene176355	0.0143116	-0.629651	unclassified
sp_v3.0_unigene118309	0.0126415	-0.629466	Seryl-tRNA synthetase, putative n=1 Tax=Ricinus communis RepID=B9RJP1_RICCO
sp_v3.0_unigene64226	0.0145405	-0.629436	Endo-1,3-beta-glucanase n=6 Tax=Oryza sativa RepID=Q5JKH9_ORYSJ
sp_v3.0_unigene78573	0.0161888	-0.629296	Unassigned protein
sp_v3.0_unigene86077	0.0144485	-0.629272	MFS transporter, putative n=2 Tax=Aspergillus fumigatus RepID=Q4WM36_ASPFU
	0.0234949	-0.629261
sp_v3.0_unigene209598	0.0236642	-0.629082	Unassigned protein
sp_v3.0_unigene162381	0.0120229	-0.628012	Unassigned protein
sp_v3.0_unigene18330	0.0192476	-0.627199	unclassified
sp_v3.0_unigene174428	0.0134007	-0.626969	Photosystem I assembly BtpA n=1 Tax=Pedosphaera parvula Ellin514 RepID=B9XEW7_9BACT
sp_v3.0_unigene156121	0.0217825	-0.625235	Transcription elongation factor SPT6 n=2 Tax=Nectriaceae RepID=SPT6_GIBZE
sp_v3.0_unigene83535	0.0184566	-0.624906	unclassified
	0.013197	-0.623434
sp_v3.0_unigene81603	0.013407	-0.623238	putative aquarius [Oryza sativa Japonica Group] gb|EEE59165.1| hypothetical protein OsJ_11087 [Oryza sativa Japonica Group]
sp_v3.0_unigene54977	0.0142364	-0.62235	Unassigned protein
sp_v3.0_unigene17894	0.0142831	-0.622083	RecName: Full=Zinc finger CCCH domain-containing protein 14; Short=OsC3H14 dbj|BAD15406.1| KH domain-containing protein-like [Oryza sativa Japonica Group] gb|EAY84850.1| hypothetical protein OsI_06216 [Oryza sativa Indica Group] gb|EAZ22072.1| hypothetical protein OsJ_05736 [Oryza sativa Japonica Group] dbj|BAH01266.1| unnamed protein product [Oryza sativa Japonica Group]
sp_v3.0_unigene31191	0.0171599	-0.62127	unclassified
sp_v3.0_unigene157251	0.0218154	-0.620445	Unassigned protein
sp_v3.0_unigene23924	0.0142336	-0.619124	Unassigned protein
sp_v3.0_unigene109037	0.015089	-0.618977	unclassified
sp_v3.0_unigene82749	0.016067	-0.618057	unclassified
sp_v3.0_unigene106377	0.0149732	-0.617789	SW2/SNF2 family-like protein n=1 Tax=Populus trichocarpa RepID=B9N1U6_POPTR
sp_v3.0_unigene173882	0.0177944	-0.617388	DUF3439 domain containing protein
sp_v3.0_unigene166070	0.0168096	-0.617211	Unassigned protein
sp_v3.0_unigene193846	0.0307692	-0.616709	Unassigned protein
sp_v3.0_unigene32558	0.0243001	-0.615418	DnaJ-like protein (Fragment) n=1 Tax=Glycine max RepID=Q8GSQ2_SOYBN
sp_v3.0_unigene1984	0.027872	-0.613593	Unassigned protein
sp_v3.0_unigene129064	0.0144585	-0.613316	Extensin_2 multi-domain protein
sp_v3.0_unigene112137	0.0229438	-0.612677	putative THO complex 2 [Oryza sativa Japonica Group]
sp_v3.0_unigene101	0.0183226	-0.61247	pfam00657, Lipase_GDSL, GDSL-like Lipase/Acylhydrolase
sp_v3.0_unigene119005	0.0160702	-0.611637	aflatoxin B1-aldehyde reductase [Aspergillus niger CBS 513.88] emb|CAK45614.1| unnamed protein product [Aspergillus niger]
sp_v3.0_unigene98750	0.0201089	-0.611562	Unassigned protein
sp_v3.0_unigene36703	0.0186624	-0.611351	Rhodanese domain containing protein
sp_v3.0_unigene82822	0.020722	-0.60935	unclassified
sp_v3.0_unigene23912	0.0413232	-0.609288	Baculo_PEP_C multi-domain protein
sp_v3.0_unigene74927	0.023161	-0.608212	DEAD/DEAH box helicase, putative n=2 Tax=Metarhizium RepID=E9EFH5_METAQ
sp_v3.0_unigene162587	0.0218825	-0.608157	Unassigned protein
sp_v3.0_unigene16810	0.0182085	-0.60811	vacuolar iron transporter 1 [Arabidopsis thaliana] gb|AAD12695.1| putative membrane protein [Arabidopsis thaliana] gb|AAQ87602.1| vacuolar iron transporter [Arabidopsis thaliana] gb|ABI93896.1| At2g01770 [Arabidopsis thaliana] gb|AEC05496.1| vacuolar iron transporter 1 [Arabidopsis thaliana]
sp_v3.0_unigene8571	0.0160739	-0.607117	RecName: Full=30S ribosomal protein 3, chloroplastic; AltName: Full=Plastid-specific 30S ribosomal protein 3; Short=PSRP-3; Flags: Precursor gb|AAF64163.1|AF239218_1 plastid-specific ribosomal protein 3 precursor [Spinacia oleracea]
sp_v3.0_unigene6103	0.0154078	-0.607045	Putative glycosyl transferase [Oryza sativa Japonica Group] gb|AAO13481.1| Putative glycosyl transferase [Oryza sativa Japonica Group]
sp_v3.0_unigene130415	0.0235234	-0.606337	Metallothionein-like protein EMB30 n=6 Tax=Picea RepID=MT3_PICGL
sp_v3.0_unigene84683	0.0231711	-0.60558	unclassified
sp_v3.0_unigene96528	0.03332	-0.605499	unclassified
sp_v3.0_unigene177356	0.0172804	-0.605323	unclassified
sp_v3.0_unigene86489	0.0148746	-0.605322	unclassified
sp_v3.0_unigene123976	0.0162304	-0.604508	unclassified
sp_v3.0_unigene8393	0.0215933	-0.601935	aspartyl protease family protein [Arabidopsis thaliana] emb|CAB82992.1| putative protein [Arabidopsis thaliana] gb|AAT85726.1| At5g02190 [Arabidopsis thaliana] gb|AAU94418.1| At5g02190 [Arabidopsis thaliana] dbj|BAE99007.1| hypothetical protein [Arabidopsis thaliana] gb|AED90442.1| aspartyl protease family protein [Arabidopsis thaliana]
sp_v3.0_unigene84396	0.0151155	-0.600642	unclassified
sp_v3.0_unigene7027	0.0189623	-0.600533	Lustrin A-like n=4 Tax=Oryza sativa RepID=Q69T67_ORYSJ
sp_v3.0_unigene40810	0.0150357	-0.600371	unclassified
sp_v3.0_unigene100109	0.0176373	-0.600138	Endoribonuclease Dicer homolog 3b n=2 Tax=Oryza sativa RepID=DCL3B_ORYSJ
sp_v3.0_unigene124768	0.016436	-0.600069	zinc finger-like [Oryza sativa Japonica Group]
sp_v3.0_unigene49972	0.0178713	-0.598057	unclassified
sp_v3.0_unigene53424	0.0183253	-0.598039	transducin/WD40 domain-containing protein [Arabidopsis thaliana] emb|CAB41313.1| putative protein [Arabidopsis thaliana] gb|AAP37694.1| At3g51930 [Arabidopsis thaliana] dbj|BAF00246.1| hypothetical protein [Arabidopsis thaliana] gb|AEE78864.1| transducin/WD40 domain-containing protein [Arabidopsis thaliana]
sp_v3.0_unigene170424	0.0181178	-0.597412	Unassigned protein
sp_v3.0_unigene192620	0.0160771	-0.595961	DUF842 domain containing protein
sp_v3.0_unigene24120	0.0177851	-0.595751	unclassified
sp_v3.0_unigene57330	0.0184455	-0.595165	Chitinase (Class II) n=1 Tax=Arachis hypogaea RepID=Q42515_ARAHY
sp_v3.0_unigene6651	0.0270863	-0.594867	Kinase-associated protein phosphatase n=1 Tax=Lotus japonicus RepID=B4Y5J8_LOTJA
sp_v3.0_unigene65091	0.0182714	-0.594419	T8F5.22 protein n=4 Tax=Arabidopsis thaliana RepID=O80815_ARATH
sp_v3.0_unigene151129	0.0167814	-0.594334	Inorganic phosphate transport protein PHO88 n=1 Tax=Schizosaccharomyces japonicus yFS275 RepID=B6JYW1_SCHJY
sp_v3.0_unigene238	0.0162261	-0.594074	purple acid phosphatase 18 [Arabidopsis thaliana] sp|Q9LJU7.1|PPA18_ARATH RecName: Full=Purple acid phosphatase 18; Flags: Precursor dbj|BAB01159.1| purple acid phosphatase-like protein [Arabidopsis thaliana] gb|AAL32566.1| purple acid phosphatase-like protein [Arabidopsis thaliana] gb|AAM13271.1| purple acid phosphatase-like protein [Arabidopsis thaliana] gb|AEE76388.1| purple acid phosphatase 1…
sp_v3.0_unigene112236	0.0209924	-0.593949	cytochrome P450 86B1 [Arabidopsis thaliana] sp|Q9FMY1.1|C86B1_ARATH RecName: Full=Cytochrome P450 86B1 gb|AAK29622.1|AF345898_1 CYP86B1 [Arabidopsis thaliana] dbj|BAB11174.1| cytochrome P450-like protein [Arabidopsis thaliana] gb|AAN72056.1| cytochrome P450-like protein [Arabidopsis thaliana] gb|AED93131.1| cytochrome P450 86B1 [Arabidopsis thaliana]
sp_v3.0_unigene6755	0.0164298	-0.593834	sulfate transporter [Populus tremula x Populus alba]
sp_v3.0_unigene204741	0.0173199	-0.593707	zinc finger CCCH domain-containing protein 3 [Gallus gallus] emb|CAH65193.1| hypothetical protein RCJMB04_7c5 [Gallus gallus]
sp_v3.0_unigene79883	0.0160808	-0.593638	Vacuolar protein sorting protein n=1 Tax=Grosmannia clavigera kw1407 RepID=F0XHL3_GROCL
sp_v3.0_unigene123406	0.0171477	-0.593623	EPL1 domain containing protein
sp_v3.0_unigene18855	0.0162195	-0.593483	unclassified
sp_v3.0_unigene183763	0.0162847	-0.593432	Protamine_P2 domain containing protein
sp_v3.0_unigene191311	0.0222951	-0.593189	unclassified
sp_v3.0_unigene47384	0.0167414	-0.593013	Med15 multi-domain protein
sp_v3.0_unigene152742	0.0168213	-0.592082	Actin binding protein, putative n=4 Tax=Entamoeba RepID=C4LZ50_ENTHI
sp_v3.0_unigene192874	0.0294823	-0.591983	Myb-like protein (Fragment) n=6 Tax=Picea sitchensis RepID=E0Z8U6_PICSI
sp_v3.0_unigene44357	0.0317828	-0.591704	xylem bark cysteine peptidase 3 [Arabidopsis thaliana] dbj|BAE98853.1| papain-like cysteine peptidase XBCP3 [Arabidopsis thaliana] gb|ABH04597.1| At1g09850 [Arabidopsis thaliana] gb|AEE28507.1| xylem bark cysteine peptidase 3 [Arabidopsis thaliana]
sp_v3.0_unigene170968	0.0196244	-0.590852	unclassified
sp_v3.0_unigene176242	0.0182658	-0.590489	Unassigned protein
sp_v3.0_unigene31470	0.0169454	-0.590299	Hisactophilin-2 n=1 Tax=Dictyostelium discoideum RepID=HATB_DICDI
sp_v3.0_unigene16242	0.0169007	-0.590121	Unassigned protein
sp_v3.0_unigene38939	0.018744	-0.590103	F-box protein [Arabidopsis thaliana] sp|Q9FNK5.1|FB285_ARATH RecName: Full=F-box protein At5g46170 dbj|BAB08262.1| unnamed protein product [Arabidopsis thaliana] gb|AAL49842.1| unknown protein [Arabidopsis thaliana] gb|AAN13195.1| unknown protein [Arabidopsis thaliana] gb|AED95349.1| F-box protein [Arabidopsis thaliana]
sp_v3.0_unigene17250	0.0435885	-0.589375	Chloroplast HSP70 n=4 Tax=rosids RepID=A2TJV6_CUCSA
sp_v3.0_unigene152559	0.0172681	-0.588358	Ribosomal protein L24 n=6 Tax=Culicidae RepID=Q06DH7_ANOFN
sp_v3.0_unigene168775	0.0209801	-0.588199	Dipeptide ABC transporter, substrate-binding protein n=1 Tax=Pseudomonas brassicacearum subsp. brassicacearum NFM421 RepID=F2K899_PSEBN
sp_v3.0_unigene76193	0.0202773	-0.587726	Phosphoribulokinase, chloroplastic n=3 Tax=Chlamydomonadales RepID=KPPR_CHLRE
sp_v3.0_unigene76083	0.0169165	-0.587087	zf-CW domain containing protein
sp_v3.0_unigene12124	0.0175833	-0.58686	nuclear ribonuclease Z [Arabidopsis thaliana] sp|Q8LGU7.3|RNZN_ARATH RecName: Full=Nuclear ribonuclease Z; Short=RNase Z; AltName: Full=Zinc phosphodiesterase NUZ; AltName: Full=tRNA 3 endonuclease; AltName: Full=tRNase Z emb|CAD22100.1| RNase Z [Arabidopsis thaliana] gb|ABE02410.1| At1g74700 [Arabidopsis thaliana] gb|AEE35623.1| nuclear ribonuclease Z [Arabidopsis thaliana]
sp_v3.0_unigene23430	0.0166839	-0.586668	DUF1421 multi-domain protein
sp_v3.0_unigene24851	0.0169402	-0.5855	Med15 multi-domain protein
sp_v3.0_unigene150334	0.0173322	-0.584799	Adenylyl cyclase-associated protein n=1 Tax=Monosiga brevicollis RepID=A9V0Y7_MONBE
sp_v3.0_unigene187500	0.0181373	-0.584672	unclassified
sp_v3.0_unigene83425	0.0216667	-0.584358	Unassigned protein
sp_v3.0_unigene25973	0.0292896	-0.584106	CG6783, isoform B [Drosophila melanogaster] gb|AAN13512.1| CG6783, isoform B [Drosophila melanogaster] gb|AAN71512.1| RH06221p [Drosophila melanogaster] gb|AAN71590.1| RH49003p [Drosophila melanogaster] gb|ACL87808.1| CG6783-PB [synthetic construct] gb|ACL92268.1| CG6783-PB [synthetic construct]
sp_v3.0_unigene15596	0.0188571	-0.582218	unclassified
sp_v3.0_unigene164188	0.0221439	-0.582171	Reverse transcriptase (Fragment) n=1 Tax=Ginkgo biloba RepID=Q56GE2_GINBI
sp_v3.0_unigene115049	0.018082	-0.580524	Transcription factor bHLH87 n=2 Tax=Arabidopsis RepID=BH087_ARATH
sp_v3.0_unigene59006	0.0173579	-0.579813	Organic cation/carnitine transporter 2 n=2 Tax=Arabidopsis RepID=O64515_ARATH
sp_v3.0_unigene71166	0.0179639	-0.579438	pentatricopeptide repeat-containing protein [Arabidopsis thaliana] sp|Q9M8M3.1|PP136_ARATH RecName: Full=Pentatricopeptide repeat-containing protein At1g80550, mitochondrial; Flags: Precursor gb|AAF27119.1|AC018849_7 unknown protein; 31926-33272 [Arabidopsis thaliana] gb|AEE36418.1| pentatricopeptide repeat-containing protein [Arabidopsis thaliana]
sp_v3.0_unigene27313	0.0178418	-0.579297	RING-H2 finger protein ATL78 [Arabidopsis thaliana] sp|Q6NQG7.1|ATL78_ARATH RecName: Full=RING-H2 finger protein ATL78 gb|AAQ65112.1| At1g49230 [Arabidopsis thaliana] dbj|BAD43998.1| putative RING zinc finger protein [Arabidopsis thaliana] dbj|BAD44275.1| putative RING zinc finger protein [Arabidopsis thaliana] gb|AEE32407.1| RING-H2 finger protein ATL78 [Arabidopsis thaliana]
sp_v3.0_unigene151583	0.0265767	-0.578987	[Skp1-protein]-hydroxyproline N-acetylglucosaminyltransferase n=1 Tax=Dictyostelium discoideum RepID=GNT1_DICDI
sp_v3.0_unigene170298	0.017691	-0.577818	unclassified
sp_v3.0_unigene46235	0.0427181	-0.577581	unclassified
sp_v3.0_unigene172185	0.0181403	-0.576848	unclassified
sp_v3.0_unigene62854	0.0178618	-0.575577	Nucleotide binding protein, putative n=1 Tax=Ricinus communis RepID=B9SMG7_RICCO
sp_v3.0_unigene169243	0.0277731	-0.574855	Unassigned protein
sp_v3.0_unigene2138	0.0221557	-0.574118	pfam01764, Lipase_3, Lipase (class 3)
sp_v3.0_unigene85792	0.0190016	-0.57387	Lipase n=1 Tax=Coprinopsis cinerea okayama7#130 RepID=A8PAM0_COPC7
sp_v3.0_unigene99115	0.0186124	-0.573489	UDP-N-acetylmuramoylalanine-D-glutamate ligase [Hyacinthus orientalis]
sp_v3.0_unigene57083	0.0182848	-0.573282	Retrotransposon protein, putative, unclassified n=1 Tax=Oryza sativa Japonica Group RepID=Q2R3G0_ORYSJ
sp_v3.0_unigene173163	0.0184751	-0.572426	Unassigned protein
sp_v3.0_unigene156439	0.0182792	-0.571798	ATP-binding Cassette (ABC) Superfamily n=2 Tax=Phytophthora infestans T30-4 RepID=D0NRF9_PHYIT
sp_v3.0_unigene115565	0.0350923	-0.570146	unclassified
sp_v3.0_unigene76767	0.0197344	-0.569103	Unassigned protein
sp_v3.0_unigene34097	0.0222687	-0.568248	Thiazole biosynthetic enzyme n=9 Tax=Pinaceae RepID=Q3V7W7_PSEMZ
sp_v3.0_unigene57921	0.0202636	-0.566609	Sec63 domain containing protein
sp_v3.0_unigene67524	0.0189764	-0.566305	DUF150 domain containing protein
	0.0190032	-0.565875
sp_v3.0_unigene158782	0.0197972	-0.56513	Lysyl endopeptidase n=1 Tax=uncultured Flavobacteria bacterium RepID=F4MN34_9BACT
sp_v3.0_unigene140069	0.0395624	-0.564583	unclassified
sp_v3.0_unigene188767	0.0234706	-0.564053	unclassified
sp_v3.0_unigene22303	0.0209939	-0.563978	putative inosine-uridine preferring nucleoside hydrolase [Oryza sativa Japonica Group]
sp_v3.0_unigene104609	0.0250573	-0.563528	Myosin XI, putative n=1 Tax=Ricinus communis RepID=B9RWS3_RICCO
sp_v3.0_unigene18924	0.0318011	-0.56338	F10A5.18 n=2 Tax=Arabidopsis RepID=Q9LR03_ARATH
sp_v3.0_unigene3604	0.0391366	-0.562291	Chaperonin CPN60, mitochondrial n=5 Tax=rosids RepID=CH60A_ARATH
sp_v3.0_unigene95028	0.0234604	-0.561396	Actin related protein n=1 Tax=Populus trichocarpa RepID=B9GHJ8_POPTR
sp_v3.0_unigene111571	0.0207209	-0.560505	Putative retrotransposon protein n=1 Tax=Phyllostachys edulis RepID=D3IVS7_9POAL
sp_v3.0_unigene159804	0.0202315	-0.559933	Protection of telomeres 1 protein n=1 Tax=Pinus taeda RepID=B7T1K4_PINTA
sp_v3.0_unigene184441	0.0339841	-0.559498	Filament_head multi-domain protein
sp_v3.0_unigene2660	0.0218647	-0.559165	pfam09606, Med15, ARC105 or Med15 subunit of Mediator complex non-fungal
sp_v3.0_unigene143722	0.0222571	-0.559127	5-phosphomevelonate kinase n=2 Tax=Hevea brasiliensis RepID=A9ZN02_HEVBR
sp_v3.0_unigene61147	0.0202473	-0.55845	Serine-threonine protein kinase, plant-type, putative n=1 Tax=Ricinus communis RepID=B9S0T8_RICCO
sp_v3.0_unigene106147	0.0290548	-0.558127	SAC domain-containing protein 9 [Arabidopsis thaliana] gb|AAP49842.1| SAC domain protein 9 [Arabidopsis thaliana] gb|AEE79965.1| SAC domain-containing protein 9 [Arabidopsis thaliana]
sp_v3.0_unigene97271	0.0202632	-0.557837	SPA1-related 4 protein [Arabidopsis thaliana] ref|NP_849802.1| SPA1-related 4 protein [Arabidopsis thaliana] sp|Q94BM7.1|SPA4_ARATH RecName: Full=Protein SPA1-RELATED 4 gb|AAK64180.1| putative phytochrome A supressor spa1 protein [Arabidopsis thaliana] gb|AAM91817.1| putative phytochrome A supressor spa1 protein [Arabidopsis thaliana] gb|AEE32888.1| SPA1-related 4 protein [Arabidopsis thaliana] g…
sp_v3.0_unigene44872	0.0218919	-0.557679	Glyceraldehyde-3-phosphate dehydrogenase, cytosolic n=4 Tax=Spermatophyta RepID=G3PC_GINBI
sp_v3.0_unigene29207	0.0201863	-0.557604	Short-chain dehydrogenase/reductase family protein n=2 Tax=Arabidopsis RepID=D7LXC9_ARALL
sp_v3.0_unigene175005	0.0214003	-0.5574	unclassified
sp_v3.0_unigene175190	0.0248637	-0.556858	unclassified
sp_v3.0_unigene51557	0.0202615	-0.556689	CAAX amino terminal protease family protein n=1 Tax=Arabidopsis lyrata subsp. lyrata RepID=D7LQE6_ARALL
sp_v3.0_unigene79746	0.0274719	-0.555967	Receptor serine/threonine kinase-like protein n=1 Tax=Arabidopsis thaliana RepID=Q9FF33_ARATH
sp_v3.0_unigene134656	0.0275211	-0.554251	Unassigned protein
sp_v3.0_unigene80480	0.0242113	-0.553016	Unassigned protein
sp_v3.0_unigene14420	0.0222619	-0.551529	putative uridine kinase [Oryza sativa Japonica Group] gb|EAZ24341.1| hypothetical protein OsJ_08094 [Oryza sativa Japonica Group]
sp_v3.0_unigene82582	0.0402813	-0.549596	unclassified
sp_v3.0_unigene8723	0.0466052	-0.549455	putative Pectinacetylesterase [Arabidopsis thaliana] gb|AAT70429.1| At4g19420 [Arabidopsis thaliana] gb|AAU45212.1| At4g19420 [Arabidopsis thaliana] gb|AEE84180.1| putative Pectinacetylesterase [Arabidopsis thaliana]
	0.0228296	-0.547878
sp_v3.0_unigene13992	0.0227893	-0.546923	phenylalanyl-tRNA synthetase alpha chain [Arabidopsis thaliana] sp|Q9T034.3|SYFA_ARATH RecName: Full=Probable phenylalanyl-tRNA synthetase alpha chain; AltName: Full=Phenylalanine--tRNA ligase alpha chain; Short=PheRS gb|AAM19830.1| AT4g39280/T22F8_180 [Arabidopsis thaliana] gb|AAN73307.1| At4g39280/T22F8_180 [Arabidopsis thaliana] gb|AEE87050.1| phenylalanyl-tRNA synthetase alpha chain [Arabidop…
sp_v3.0_unigene200052	0.0443142	-0.546378	Putative UDP-glucose 6-dehydrogenase n=1 Tax=Cafeteria roenbergensis virus BV-PW1 RepID=E3T512_9VIRU
	0.0219155	-0.546073
sp_v3.0_unigene26530	0.0275105	-0.543437	unclassified
sp_v3.0_unigene54385	0.0268085	-0.543314	Unassigned protein
sp_v3.0_unigene1437	0.0303518	-0.543102	S-adenosylmethionine-dependent methyltransferase, putative n=1 Tax=Ricinus communis RepID=B9RWD4_RICCO
sp_v3.0_unigene24537	0.0234757	-0.542642	Ras-related protein Rab-1A n=52 Tax=Eukaryota RepID=RAB1A_HUMAN
sp_v3.0_unigene1324	0.023688	-0.541471	CpeT domain containing protein
sp_v3.0_unigene194362	0.0318121	-0.541444	unclassified
sp_v3.0_unigene96596	0.029015	-0.540661	Putative alpha-mannosidase [Oryza sativa] gb|AAM08419.1|AC112513_5 Putative alpha-mannosidase [Oryza sativa]
sp_v3.0_unigene10271	0.024683	-0.539259	pfam10601, zf-LITAF-like, LITAF-like zinc ribbon domain
sp_v3.0_unigene102103	0.0252504	-0.538356	maternal effect embryo arrest 12 protein [Arabidopsis thaliana] gb|AAU44442.1| hypothetical protein AT2G02955 [Arabidopsis thaliana] gb|AEC05644.1| maternal effect embryo arrest 12 protein [Arabidopsis thaliana]
sp_v3.0_unigene192180	0.024087	-0.538332	Unassigned protein
sp_v3.0_unigene158579	0.0278552	-0.537253	4-aminobutyrate aminotransferase, putative n=1 Tax=Phytophthora infestans T30-4 RepID=D0MR97_PHYIT
sp_v3.0_unigene175069	0.0239332	-0.537136	ATP synthase subunit beta n=1 Tax=Thiobacillus denitrificans ATCC 25259 RepID=ATPB_THIDA
sp_v3.0_unigene66041	0.0411465	-0.536591	Unassigned protein
sp_v3.0_unigene95647	0.0246763	-0.535963	DNA repair protein RAD50 [Arabidopsis thaliana] sp|Q9SL02.2|RAD50_ARATH RecName: Full=DNA repair protein RAD50; Short=AtRAD50 gb|AAF36810.1|AF168748_1 DNA repair-recombination protein [Arabidopsis thaliana] gb|AAD15407.2| putative RAD50 DNA repair protein [Arabidopsis thaliana] gb|AAM98090.1| At2g31970/F22D22.28 [Arabidopsis thaliana] gb|AAO64758.1| At2g31970/F22D22.28 [Arabidopsis thaliana] gb|A…
sp_v3.0_unigene166869	0.0237209	-0.535793	[I] COG1562 Phytoene/squalene synthetase
sp_v3.0_unigene42493	0.0264011	-0.535767	Choline_transpo domain containing protein
sp_v3.0_unigene70656	0.0253857	-0.535638	Unassigned protein
sp_v3.0_unigene172442	0.036063	-0.535361	Unassigned protein
sp_v3.0_unigene103186	0.0242486	-0.534335	unclassified
sp_v3.0_unigene12579	0.0246408	-0.534038	unclassified
sp_v3.0_unigene86083	0.0285813	-0.53272	unclassified
sp_v3.0_unigene83873	0.0277483	-0.531043	unclassified
sp_v3.0_unigene57015	0.025378	-0.530388	Unassigned protein
sp_v3.0_unigene84124	0.0271893	-0.529855	unclassified
sp_v3.0_unigene168432	0.0319545	-0.528319	unclassified
sp_v3.0_unigene126999	0.0446326	-0.526754	Unassigned protein
sp_v3.0_unigene165466	0.0303794	-0.526433	60S ribosomal protein L27 n=1 Tax=Postia placenta Mad-698-R RepID=B8PLB9_POSPM
sp_v3.0_unigene185496	0.0287106	-0.525073	unclassified
sp_v3.0_unigene102775	0.027798	-0.524564	Unassigned protein
sp_v3.0_unigene173418	0.0324733	-0.522672	Putative bZip transcription factor n=1 Tax=Claviceps purpurea RepID=Q8J0I5_CLAPU
sp_v3.0_unigene156356	0.0303514	-0.522637	Unassigned protein
sp_v3.0_unigene15533	0.0476614	-0.522157	glucose-6-phosphate/phosphate translocator [Oryza sativa]
sp_v3.0_unigene196389	0.0357312	-0.521871	Unassigned protein
sp_v3.0_unigene29079	0.0278631	-0.519812	DNA binding / nuclease
sp_v3.0_unigene24314	0.0281025	-0.519628	tRNA-dihydrouridine synthase (Fragment) n=1 Tax=Vitis vinifera RepID=D7SVS8_VITVI
sp_v3.0_unigene81153	0.0285912	-0.518372	Unassigned protein
sp_v3.0_unigene62069	0.0285931	-0.518359	F10B6.25 n=2 Tax=Arabidopsis thaliana RepID=Q9LQU6_ARATH
sp_v3.0_unigene175038	0.0294134	-0.518073	unclassified
sp_v3.0_unigene29561	0.0286307	-0.517664	Unassigned protein
sp_v3.0_unigene3393	0.0366841	-0.517299	Os10g0400900 protein (Fragment) n=3 Tax=Oryza sativa Japonica Group RepID=Q0IXT3_ORYSJ
sp_v3.0_unigene105541	0.028542	-0.516482	unclassified
sp_v3.0_unigene175365	0.0302307	-0.512851	Probable ATP18-subunit i/j of the mitochondrial F1F0-ATP synthase n=1 Tax=Sporisorium reilianum RepID=E6ZRK7_9BASI
sp_v3.0_unigene10624	0.0313208	-0.510946	Unassigned protein
sp_v3.0_unigene31244	0.0296054	-0.510799	RecName: Full=Acid beta-fructofuranosidase; AltName: Full=Acid invertase; Short=AI; AltName: Full=Acid sucrose hydrolase; AltName: Full=Vacuolar invertase; Contains: RecName: Full=Acid beta-fructofuranosidase 30 kDa subunit; Contains: RecName: Full=Acid beta-fructofuranosidase 38 kDa subunit; Flags: Precursor dbj|BAA01107.1| invertase [Vigna radiata] prf||1905412A acid invertase
sp_v3.0_unigene174930	0.0426482	-0.510126	C2H2 finger domain protein, putative [Neosartorya fischeri NRRL 181] gb|EAW25420.1| C2H2 finger domain protein, putative [Neosartorya fischeri NRRL 181]
sp_v3.0_unigene84747	0.0333289	-0.509872	unclassified
sp_v3.0_unigene86961	0.0401793	-0.508816	unclassified
sp_v3.0_unigene167893	0.0357632	-0.508587	Nucleoside transporter, putative n=1 Tax=Ricinus communis RepID=B9RW85_RICCO
sp_v3.0_unigene2521	0.0296603	-0.507147	Unassigned protein
sp_v3.0_unigene163157	0.031642	-0.506941	Adenine/guanine permease AZG2 n=2 Tax=Arabidopsis RepID=AZG2_ARATH
sp_v3.0_unigene13477	0.0335239	-0.506084	histidine amino acid transporter [Oryza sativa Indica Group]
sp_v3.0_unigene171310	0.0447761	-0.50579	DUF566 multi-domain protein
sp_v3.0_unigene95514	0.03247	-0.505331	E3 ubiquitin ligase-like protein [Arabidopsis thaliana] gb|AAM91555.1| putative RING zinc finger protein [Arabidopsis thaliana] gb|AAN15327.1| putative RING zinc finger protein [Arabidopsis thaliana] dbj|BAD43976.1| unknown protein [Arabidopsis thaliana] dbj|BAD44518.1| unknown protein [Arabidopsis thaliana] gb|AEE34164.1| E3 ubiquitin ligase-like protein [Arabidopsis thaliana]
sp_v3.0_unigene53985	0.0426894	-0.504769	CCR4-NOT transcription complex subunit 1 n=4 Tax=Arabidopsis RepID=F4HVV6_ARATH
sp_v3.0_unigene85067	0.0371912	-0.503949	unclassified
sp_v3.0_unigene82773	0.0391226	-0.502427	unclassified

## Sheet: DOWN-REGU 11PP17
SPOT_ID	adjP.value <	Log(2) Average Cond1/Cond2	DESCRIPTION
sp_v3.0_unigene170213	0	-3.39011	unclassified
sp_v3.0_unigene18408	0	-3.15043	Tetraspanin family protein [Arabidopsis thaliana] gb|AAL58930.1|AF462842_1 At2g20740/F5H14.29 [Arabidopsis thaliana] gb|AAL06877.1| At2g20740/F5H14.29 [Arabidopsis thaliana] gb|AAM19866.1| At2g20740/F5H14.29 [Arabidopsis thaliana] dbj|BAD43316.1| hypothetical protein [Arabidopsis thaliana] dbj|BAD43849.1| hypothetical protein [Arabidopsis thaliana] gb|AEC07065.1| Tetraspanin family protein [Arabi…
sp_v3.0_unigene33352	0	-3.04291	HMA domain containing protein
sp_v3.0_unigene82563	0	-3.04208	unclassified
sp_v3.0_unigene183252	0	-2.96393	Ribosomal protein S10 n=1 Tax=Cycas taitungensis RepID=B0BLE8_CYCTA
sp_v3.0_unigene150121	0	-2.83327	WD40 repeat-containing protein (ISS) [Ostreococcus tauri] emb|CAL56309.1| WD40 repeat-containing protein (ISS) [Ostreococcus tauri]
sp_v3.0_unigene158556	0	-2.6144	NAD(P) transhydrogenase n=1 Tax=Metarhizium acridum CQMa 102 RepID=E9EA95_METAQ
sp_v3.0_unigene85243	0	-2.4667	unclassified
sp_v3.0_unigene129723	0	-2.45049	Unassigned protein
sp_v3.0_unigene10300	0	-2.43464	uncharacterized protein [Arabidopsis thaliana] dbj|BAB09821.1| unnamed protein product [Arabidopsis thaliana] gb|AAM78111.1| AT5g23040/MYJ24_3 [Arabidopsis thaliana] gb|AAN28774.1| At5g23040/MYJ24_3 [Arabidopsis thaliana] dbj|BAD95465.1| cell growth defect factor [Arabidopsis thaliana] gb|AED93112.1| uncharacterized protein [Arabidopsis thaliana]
sp_v3.0_unigene175412	0	-2.42876	unclassified
sp_v3.0_unigene61733	0	-2.41411	PREDICTED: similar to splicing factor, putative n=1 Tax=Vitis vinifera RepID=UPI0001983CB2
sp_v3.0_unigene70960	0	-2.36429	Unassigned protein
sp_v3.0_unigene52043	0.000734852	-2.31175	RVT_1 domain containing protein
sp_v3.0_unigene194987	0	-2.2843	uncharacterized protein [Arabidopsis thaliana] emb|CAB68149.1| putative protein [Arabidopsis thaliana] gb|AEE79742.1| uncharacterized protein [Arabidopsis thaliana]
sp_v3.0_unigene86433	2.43255e-06	-2.27933	NADPH oxidase regulator NoxR n=1 Tax=Laccaria bicolor S238N-H82 RepID=B0D0Z3_LACBS
sp_v3.0_unigene119109	0	-2.27699	Unassigned protein
sp_v3.0_unigene159862	0	-2.14794	unclassified
sp_v3.0_unigene83160	0	-2.12438	Unassigned protein
sp_v3.0_unigene175051	0	-2.12362	KfrA_N multi-domain protein
sp_v3.0_unigene170914	0	-2.09035	unclassified
sp_v3.0_unigene105261	0	-2.06019	Unassigned protein
sp_v3.0_unigene54154	0	-2.05357	Unassigned protein
	0	-2.04181
sp_v3.0_unigene184967	0	-2.01213	Unassigned protein
sp_v3.0_unigene183540	0	-2.00673	PREDICTED: similar to EGF-like-domain, multiple 3, partial [Ornithorhynchus anatinus]
sp_v3.0_unigene156834	0	-1.96735	Cytidine and deoxycytidylate deaminase zinc-binding region n=1 Tax=Glomerella graminicola M1.001 RepID=E3QXS8_COLGM
sp_v3.0_unigene57368	0	-1.94217	Acyltransferase, putative n=1 Tax=Ricinus communis RepID=B9SSQ3_RICCO
sp_v3.0_unigene26453	0	-1.93002	Atrophin-1 multi-domain protein
sp_v3.0_unigene154020	0	-1.9013	Kinesin-3 n=1 Tax=Polysphondylium pallidum RepID=D3B143_POLPA
sp_v3.0_unigene116523	0	-1.85638	unclassified
sp_v3.0_unigene168742	0	-1.84867	unclassified
sp_v3.0_unigene9725	0	-1.79607	Heat shock 70 kDa protein, mitochondrial n=3 Tax=rosids RepID=HSP7M_PHAVU
sp_v3.0_unigene171796	0	-1.78077	unclassified
sp_v3.0_unigene48104	0	-1.78071	DUF3406 domain containing protein
sp_v3.0_unigene24568	0	-1.77255	Pyruvate dehydrogenase E1 component alpha subunit n=2 Tax=Metarhizium RepID=E9EU60_METAR
sp_v3.0_unigene188708	0	-1.7694	gi|21648337|ref|NP_660102.1| YLR154W-A; Mit1p [Saccharomyces cerevisiae]
	0	-1.76528
sp_v3.0_unigene118386	0	-1.74332	CLL4B clavata1-like receptor S/T protein kinase protein n=1 Tax=Physcomitrella patens subsp. patens RepID=A9SBP9_PHYPA
sp_v3.0_unigene136522	0	-1.7301	unclassified
sp_v3.0_unigene104710	0	-1.71132	unclassified
sp_v3.0_unigene171330	0	-1.68907	C-type lectin (AGAP002625-PA) n=1 Tax=Anopheles gambiae RepID=Q7QCH2_ANOGA
sp_v3.0_unigene82260	0	-1.68701	unclassified
sp_v3.0_unigene42195	0	-1.66346	Axi 1 protein-like protein (Fragment) n=1 Tax=Arabidopsis thaliana RepID=Q56ZT7_ARATH
sp_v3.0_unigene83214	0	-1.65745	unclassified
sp_v3.0_unigene29985	0	-1.65209	BHLH transcription factor PTF1-like protein n=1 Tax=Oryza sativa Japonica Group RepID=Q6EPZ6_ORYSJ
sp_v3.0_unigene175320	0	-1.64434	DUF1275 domain protein n=2 Tax=Aspergillus RepID=B8NLV4_ASPFN
sp_v3.0_unigene171987	0	-1.62832	unclassified
sp_v3.0_unigene18848	0	-1.62801	Glutamate receptor n=1 Tax=Ricinus communis RepID=B9R8R0_RICCO
	0	-1.62508
sp_v3.0_unigene1416	0	-1.61153	Myosin_tail_1 multi-domain protein
sp_v3.0_unigene26661	0	-1.60563	Unassigned protein
sp_v3.0_unigene5543	0	-1.59684	DUF1308 domain containing protein
sp_v3.0_unigene85181	0	-1.59402	unclassified
	0	-1.5906
sp_v3.0_unigene8189	0	-1.58864	Unassigned protein
sp_v3.0_unigene192995	0	-1.58449	unclassified
sp_v3.0_unigene32645	0	-1.57665	putative MADS box transcription factor PrMADS5 [Pinus radiata]
sp_v3.0_unigene183329	0	-1.55357	unclassified
	0	-1.55254
sp_v3.0_unigene118039	0	-1.54548	Glucosamine-6-phosphate isomerase n=1 Tax=Coprinopsis cinerea okayama7#130 RepID=A8N6A7_COPC7
sp_v3.0_unigene171571	0	-1.53937	unclassified
sp_v3.0_unigene149019	0	-1.5114	Gag/pol polyprotein n=1 Tax=Arabidopsis thaliana RepID=Q9C5V1_ARATH
sp_v3.0_unigene159144	0	-1.50737	Ribosome biogenesis protein NSA2 n=2 Tax=Oomycetes RepID=D0MUX0_PHYIT
sp_v3.0_unigene105010	0	-1.505	origin recognition complex3 [Oryza sativa Japonica Group]
sp_v3.0_unigene171990	0	-1.50409	FAP multi-domain protein
sp_v3.0_unigene63894	0	-1.49146	Unassigned protein
sp_v3.0_unigene170893	2.21141e-07	-1.48139	Similar to chaperone/heat shock protein Hsp12 n=1 Tax=Leptosphaeria maculans RepID=E4ZNF1_LEPMC
sp_v3.0_unigene169889	0	-1.47642	O-Glycosyl hydrolase family 30 n=1 Tax=Caldanaerobacter subterraneus subsp. tengcongensis RepID=Q8R5P9_THETN
sp_v3.0_unigene128311	0	-1.46946	unclassified
sp_v3.0_unigene173967	0	-1.45713	PREDICTED: syntaxin-3-like n=1 Tax=Meleagris gallopavo RepID=UPI0001C995DB
sp_v3.0_unigene28525	0	-1.43854	DUF3602 domain containing protein
sp_v3.0_unigene150219	0	-1.43323	PREDICTED: annexin-B9-like n=1 Tax=Apis mellifera RepID=UPI0000517DF3
sp_v3.0_unigene93974	0	-1.40923	Unassigned protein
sp_v3.0_unigene124643	0	-1.40606	Apple; Protein kinase; EGF-like, subtype 2; Curculin-like (Mannose-binding) lectin n=1 Tax=Medicago truncatula RepID=A2Q3L3_MEDTR
sp_v3.0_unigene175384	0	-1.40363	Putative reverse transcriptase n=2 Tax=Takifugu rubripes RepID=Q90Z50_TAKRU
sp_v3.0_unigene200206	0	-1.39681	PolyADP-ribose polymerase n=1 Tax=Polysphondylium pallidum RepID=D3BNT4_POLPA
sp_v3.0_unigene93562	0	-1.39511	S-adenosylmethionine-dependent methyltransferase domain-containing protein [Arabidopsis thaliana] gb|AAF97978.1|AC000103_28 F21J9.14 [Arabidopsis thaliana] gb|AEE30535.1| S-adenosylmethionine-dependent methyltransferase domain-containing protein [Arabidopsis thaliana]
sp_v3.0_unigene121778	0	-1.38827	Unassigned protein
sp_v3.0_unigene39302	0	-1.38104	Tyrosyl-tRNA synthetase, putative n=1 Tax=Ricinus communis RepID=B9RGT2_RICCO
sp_v3.0_unigene5593	0	-1.38102	Plastidic glucose transporter 4 n=3 Tax=Arabidopsis RepID=PLST4_ARATH
sp_v3.0_unigene99828	0	-1.38087	diacylglycerol kinase [Arabidopsis thaliana]
sp_v3.0_unigene115889	0	-1.37043	RNase H family protein n=1 Tax=Solanum demissum RepID=Q0KIL0_SOLDE
sp_v3.0_unigene84329	0	-1.37022	unclassified
sp_v3.0_unigene160141	0	-1.36997	serine protein kinase-like [Arabidopsis thaliana]
sp_v3.0_unigene22037	0	-1.36798	HAD-superfamily hydrolase, subfamily IG, 5'-nucleotidase [Arabidopsis thaliana] gb|AAP21189.1| At2g23890 [Arabidopsis thaliana] dbj|BAE99881.1| hypothetical protein [Arabidopsis thaliana] gb|AEC07499.1| HAD-superfamily hydrolase, subfamily IG, 5'-nucleotidase [Arabidopsis thaliana]
sp_v3.0_unigene23696	2.21141e-07	-1.35987	unclassified
sp_v3.0_unigene52534	0	-1.35412	Protocatechuate transporter (MFS superfamily) n=2 Tax=Bradyrhizobium RepID=A4YQJ0_BRASO
sp_v3.0_unigene117814	2.21141e-07	-1.34428	unclassified
sp_v3.0_unigene176739	2.21141e-07	-1.34248	unclassified
sp_v3.0_unigene28002	0	-1.34047	Mating_C multi-domain protein
sp_v3.0_unigene53344	5.70544e-05	-1.33547	Unassigned protein
sp_v3.0_unigene42702	2.21141e-07	-1.33042	unclassified
sp_v3.0_unigene23810	2.21141e-07	-1.32729	NB-ARC domain containing protein
sp_v3.0_unigene84552	2.21141e-07	-1.32678	unclassified
	2.21141e-07	-1.32028
	2.21141e-07	-1.31993
sp_v3.0_unigene93610	2.21141e-07	-1.31939	[R] COG0790 FOG: TPR repeat, SEL1 subfamily
sp_v3.0_unigene172950	2.21141e-07	-1.30995	Zn_clus multi-domain protein
sp_v3.0_unigene8491	2.21141e-07	-1.30598	Sentrin/sumo-specific protease, senp8, putative n=1 Tax=Ricinus communis RepID=B9T1Y6_RICCO
sp_v3.0_unigene8831	2.21141e-07	-1.29674	elongator complex protein 4 [Arabidopsis thaliana] gb|AAG50962.1|AC073395_4 hypothetical protein; 53156-50996 [Arabidopsis thaliana] gb|AEE75015.1| elongator complex protein 4 [Arabidopsis thaliana]
sp_v3.0_unigene95590	2.21141e-07	-1.29488	Nrap domain containing protein
sp_v3.0_unigene53336	4.42282e-07	-1.29209	UDP-n-acetylmuramoylalanyl-d-glutamate--2, 6-diaminopimelate ligase, putative n=1 Tax=Ricinus communis RepID=B9RCC8_RICCO
sp_v3.0_unigene68121	3.98054e-05	-1.28829	oligopeptidase B [Anabaena variabilis ATCC 29413] gb|ABA21408.1| oligopeptidase B, Serine peptidase, MEROPS family S09A [Anabaena variabilis ATCC 29413]
sp_v3.0_unigene172988	4.42282e-07	-1.28749	unclassified
sp_v3.0_unigene189757	2.21141e-07	-1.28666	unclassified
sp_v3.0_unigene3500	2.21141e-07	-1.28568	Usp domain containing protein
sp_v3.0_unigene1509	2.21141e-07	-1.2804	putative Peptidyl Prolyl cis-trans isomerase [Oryza sativa Japonica Group]
sp_v3.0_unigene9201	2.21141e-07	-1.27428	Pectinesterase n=1 Tax=Picea sitchensis RepID=A9NUI7_PICSI
sp_v3.0_unigene71676	2.21141e-07	-1.26913	armadillo/beta-catenin-like repeat-containing protein [Arabidopsis thaliana] dbj|BAB08736.1| unnamed protein product [Arabidopsis thaliana] gb|AAW80861.1| At5g50900 [Arabidopsis thaliana] gb|ACE79043.1| At5g50900 [Arabidopsis thaliana] gb|AED96007.1| armadillo/beta-catenin-like repeat-containing protein [Arabidopsis thaliana]
sp_v3.0_unigene6510	2.21141e-07	-1.2638	Indole-3-acetic acid-induced protein ARG7, putative n=1 Tax=Ricinus communis RepID=B9RHU1_RICCO
sp_v3.0_unigene154556	4.42282e-07	-1.26064	Unassigned protein
	4.42282e-07	-1.25486
sp_v3.0_unigene7095	2.21141e-07	-1.24979	Trehalose-6-phosphate synthase n=1 Tax=Ginkgo biloba RepID=Q5D6D9_GINBI
sp_v3.0_unigene154587	2.21141e-07	-1.23953	Phosphatidate cytidylyltransferase n=1 Tax=Flavobacterium johnsoniae UW101 RepID=A5FGP9_FLAJ1
sp_v3.0_unigene31036	2.21141e-07	-1.23774	unclassified
sp_v3.0_unigene198376	4.42282e-07	-1.23735	Unassigned protein
sp_v3.0_unigene107934	2.21141e-07	-1.23725	unclassified
sp_v3.0_unigene168753	2.21141e-07	-1.23577	DUF1907 domain containing protein
sp_v3.0_unigene26210	4.42282e-07	-1.23391	18 kD subunit of NADH dehydrogenase (ubiquinone) [Neurospora crassa]
sp_v3.0_unigene5773	2.43255e-06	-1.23208	Unassigned protein
sp_v3.0_unigene8571	4.42282e-07	-1.22653	RecName: Full=30S ribosomal protein 3, chloroplastic; AltName: Full=Plastid-specific 30S ribosomal protein 3; Short=PSRP-3; Flags: Precursor gb|AAF64163.1|AF239218_1 plastid-specific ribosomal protein 3 precursor [Spinacia oleracea]
	4.42282e-07	-1.22591
sp_v3.0_unigene85995	4.42282e-07	-1.22393	Unassigned protein
sp_v3.0_unigene81161	4.42282e-07	-1.21926	Diphthamide biosynthesis protein 1 n=1 Tax=Penicillium chrysogenum Wisconsin 54-1255 RepID=B6HHF1_PENCW
sp_v3.0_unigene46084	6.63423e-07	-1.21498	CTD small phosphatase-like protein n=4 Tax=Andropogoneae RepID=B6T776_MAIZE
sp_v3.0_unigene15045	4.42282e-07	-1.21268	Purple acid phosphatase 22 n=2 Tax=Arabidopsis RepID=PPA22_ARATH
sp_v3.0_unigene102772	4.42282e-07	-1.2065	tyrosyl-DNA phosphodiesterase 1 [Arabidopsis thaliana] gb|AAN13014.1| unknown protein [Arabidopsis thaliana] gb|ACO60340.1| tyrosyl-DNA phosphodiesterase I [Arabidopsis thaliana] gb|AED92124.1| tyrosyl-DNA phosphodiesterase 1 [Arabidopsis thaliana]
sp_v3.0_unigene80332	4.42282e-07	-1.20247	Zinc finger, C2H2 type family protein n=1 Tax=Tetrahymena thermophila SB210 RepID=Q23RJ7_TETTH
sp_v3.0_unigene17711	6.63423e-07	-1.19925	Unassigned protein
sp_v3.0_unigene6368	2.43255e-06	-1.19841	Unassigned protein
sp_v3.0_unigene27453	4.42282e-07	-1.19453	unclassified
sp_v3.0_unigene160659	4.42282e-07	-1.19417	putative short-chain hydrogenase/reductase [Musa acuminata]
sp_v3.0_unigene24132	4.42282e-07	-1.1937	mitochondrial prohibitin 1 [Petunia x hybrida]
sp_v3.0_unigene70673	4.42282e-07	-1.19257	Unassigned protein
sp_v3.0_unigene23173	2.43255e-06	-1.19078	Unassigned protein
sp_v3.0_unigene50087	4.42282e-07	-1.18925	Inosine-uridine preferring nucleoside hydrolase, putative n=1 Tax=Ricinus communis RepID=B9RSW6_RICCO
sp_v3.0_unigene27795	1.76913e-06	-1.17963	Swi3 multi-domain protein
sp_v3.0_unigene4074	6.63423e-07	-1.17923	DNA repair protein RAD51-like 4 [Arabidopsis thaliana] gb|AEE28174.1| DNA repair protein RAD51-like 4 [Arabidopsis thaliana]
sp_v3.0_unigene30094	4.42282e-07	-1.17799	Unassigned protein
sp_v3.0_unigene17082	4.42282e-07	-1.17442	Proteasome subunit alpha type n=1 Tax=Picea sitchensis RepID=A9NK23_PICSI
sp_v3.0_unigene87233	8.84564e-07	-1.1617	unclassified
	4.42282e-07	-1.15855
sp_v3.0_unigene5867	4.42282e-07	-1.15814	CCR4-NOT transcription complex subunit 9 [Arabidopsis thaliana] gb|AAM13902.1| putative cell differentiation protein [Arabidopsis thaliana] gb|AAM67486.1| putative cell differentiation protein [Arabidopsis thaliana] gb|AEE76424.1| CCR4-NOT transcription complex subunit 9 [Arabidopsis thaliana]
sp_v3.0_unigene169466	6.63423e-07	-1.158	unclassified
sp_v3.0_unigene157765	1.76913e-06	-1.15402	RINT-1 / TIP-1 domain-containing MAG2 protein [Arabidopsis thaliana] emb|CAB41853.1| putative protein [Arabidopsis thaliana] gb|AEE78320.1| RINT-1 / TIP-1 domain-containing MAG2 protein [Arabidopsis thaliana]
sp_v3.0_unigene153395	1.32685e-06	-1.15175	Phosphatidylserine synthase n=1 Tax=Dictyostelium fasciculatum RepID=F4PU36_9MYCE
sp_v3.0_unigene210147	6.63423e-07	-1.15118	Metallothionein multi-domain protein
sp_v3.0_unigene155813	1.99027e-06	-1.14779	WD40 repeat-containing protein n=1 Tax=Dictyostelium fasciculatum RepID=F4PV07_9MYCE
sp_v3.0_unigene74843	1.54799e-06	-1.14669	ATP synthase oligomycin sensitivity conferral protein-like protein n=2 Tax=Magnaporthe RepID=Q5G583_MAGGR
sp_v3.0_unigene151308	1.32685e-06	-1.14139	MORN repeat protein n=1 Tax=uncultured marine bacterium 314 RepID=Q6SHJ9_9BACT
sp_v3.0_unigene184246	4.8651e-06	-1.1379	DUF1993 multi-domain protein
sp_v3.0_unigene21904	6.63423e-07	-1.13789	Nucleic acid-binding, OB-fold-like protein [Arabidopsis thaliana] dbj|BAB10462.1| unnamed protein product [Arabidopsis thaliana] gb|AED97786.1| Nucleic acid-binding, OB-fold-like protein [Arabidopsis thaliana]
sp_v3.0_unigene6991	1.10571e-06	-1.13672	Acyltransferase, putative n=1 Tax=Ricinus communis RepID=B9SSQ4_RICCO
	8.84564e-07	-1.13603
	1.10571e-06	-1.13211
sp_v3.0_unigene183174	1.10571e-06	-1.13016	phosphoglycerate mutase-like protein [Arabidopsis thaliana] gb|AAF27023.1|AC009177_13 unknown protein [Arabidopsis thaliana] gb|AEE74200.1| phosphoglycerate mutase-like protein [Arabidopsis thaliana]
sp_v3.0_unigene6623	1.32685e-06	-1.12602	Protein SENSITIVITY TO RED LIGHT REDUCED, putative n=1 Tax=Ricinus communis RepID=B9S4K4_RICCO
sp_v3.0_unigene210485	1.32685e-06	-1.1165	protein arginine N-methyltransferase 3 [Arabidopsis thaliana] sp|Q0WVD6.1|ANM3_ARATH RecName: Full=Probable protein arginine N-methyltransferase 3 dbj|BAE98912.1| hypothetical protein [Arabidopsis thaliana] gb|AEE75178.1| protein arginine N-methyltransferase 3 [Arabidopsis thaliana]
sp_v3.0_unigene46388	1.32685e-06	-1.11482	Leucine-rich repeat receptor-like protein kinase n=3 Tax=Arabidopsis RepID=Q9FGL5_ARATH
sp_v3.0_unigene76364	1.32685e-06	-1.11295	ABC transporter G family member 28 [Arabidopsis thaliana] sp|Q9FF46.1|AB28G_ARATH RecName: Full=ABC transporter G family member 28; Short=ABC transporter ABCG.28; Short=AtABCG28; AltName: Full=Putative white-brown complex homolog protein 29; Short=AtWBC29 dbj|BAB09847.1| ABC transporter-like protein [Arabidopsis thaliana] gb|AED97372.1| ABC transporter G family member 28 [Arabidopsis thaliana]
sp_v3.0_unigene85985	1.32685e-06	-1.11261	unclassified
sp_v3.0_unigene85444	1.32685e-06	-1.1109	Unassigned protein
sp_v3.0_unigene57525	2.43255e-06	-1.10965	AP2/ERF and B3 domain-containing transcription factor RAV1 n=3 Tax=Brassicaceae RepID=RAV1_ARATH
sp_v3.0_unigene19789	1.54799e-06	-1.10177	response regulator 8 [Zea mays] dbj|BAB41137.1| response regulator 8 [Zea mays] gb|ACG47663.1| two-component response regulator ARR1 [Zea mays]
sp_v3.0_unigene100827	1.76913e-06	-1.09727	Unassigned protein
sp_v3.0_unigene130349	1.54799e-06	-1.08769	Putative protein similar to phosphatidylinositol glycan [Oryza sativa Japonica Group]
sp_v3.0_unigene191275	1.54799e-06	-1.08661	unclassified
sp_v3.0_unigene110708	1.76913e-06	-1.08402	unclassified
sp_v3.0_unigene86334	1.76913e-06	-1.08129	unclassified
sp_v3.0_unigene83652	1.76913e-06	-1.08003	unclassified
sp_v3.0_unigene22614	1.76913e-06	-1.07438	GRP multi-domain protein
sp_v3.0_unigene188999	1.99027e-06	-1.07354	3.1.2 inositol monophosphatase n=3 Tax=Phaseoleae RepID=C1LZ50_PHAVU
sp_v3.0_unigene44103	1.76913e-06	-1.07199	Forkhead-associated (FHA) domain-containing protein [Arabidopsis thaliana] ref|NP_850702.1| Forkhead-associated (FHA) domain-containing protein [Arabidopsis thaliana] ref|NP_001078284.1| Forkhead-associated (FHA) domain-containing protein [Arabidopsis thaliana] gb|AEE79217.1| Forkhead-associated (FHA) domain-containing protein [Arabidopsis thaliana] gb|AEE79218.1| Forkhead-associated (FHA) domain…
sp_v3.0_unigene192467	3.09598e-06	-1.0582	MmgE/PrpD family protein n=2 Tax=Toxoplasma gondii RepID=B9PSK3_TOXGO
sp_v3.0_unigene434	1.76913e-06	-1.05733	Tbp-1 interacting protein, putative n=1 Tax=Ricinus communis RepID=B9ST09_RICCO
sp_v3.0_unigene12122	1.99027e-06	-1.05698	DNAJ heat shock N-terminal domain-containing protein n=2 Tax=Arabidopsis RepID=Q9C911_ARATH
sp_v3.0_unigene209847	1.76913e-06	-1.0563	MRP-S33 domain containing protein
sp_v3.0_unigene58867	5.30739e-06	-1.0554	Unassigned protein
sp_v3.0_unigene168724	1.99027e-06	-1.05483	unclassified
sp_v3.0_unigene154452	1.76913e-06	-1.05061	Adenylosuccinate lyase n=7 Tax=Arthrodermataceae RepID=F2Q0A0_TRIEQ
sp_v3.0_unigene39637	2.43255e-06	-1.04967	GTP cyclohydrolase I [Solanum lycopersicum]
sp_v3.0_unigene156023	2.43255e-06	-1.04572	Tetratricopeptide TPR_2 repeat protein n=1 Tax=Chloroherpeton thalassium ATCC 35110 RepID=B3QRQ3_CHLT3
sp_v3.0_unigene32558	2.43255e-06	-1.04333	DnaJ-like protein (Fragment) n=1 Tax=Glycine max RepID=Q8GSQ2_SOYBN
sp_v3.0_unigene84973	1.99027e-06	-1.03961	unclassified
sp_v3.0_unigene52444	1.99027e-06	-1.03869	dual specificity protein phosphatase family protein [Arabidopsis thaliana] gb|AED93204.1| dual specificity protein phosphatase family protein [Arabidopsis thaliana]
sp_v3.0_unigene87262	1.99027e-06	-1.03717	DUF307 family protein n=1 Tax=Dictyostelium fasciculatum RepID=F4PYY6_9MYCE
sp_v3.0_unigene86798	2.43255e-06	-1.03545	unclassified
sp_v3.0_unigene1372	2.43255e-06	-1.03407	Dual specificity protein phosphatase Diacylglycerol kinase, catalytic region n=4 Tax=Andropogoneae RepID=B6TQ71_MAIZE
sp_v3.0_unigene128205	2.43255e-06	-1.03294	Translation initiation factor IF-2 (Fragment) n=2 Tax=Vitis vinifera RepID=D7U9V2_VITVI
sp_v3.0_unigene486	1.99027e-06	-1.03086	DUF1749 multi-domain protein
sp_v3.0_unigene62092	1.99027e-06	-1.02997	Unassigned protein
sp_v3.0_unigene4189	2.43255e-06	-1.02957	ATP-binding cassette transporter n=2 Tax=Selaginella moellendorffii RepID=D8R9A2_SELML
sp_v3.0_unigene175571	2.43255e-06	-1.02793	unclassified
sp_v3.0_unigene42638	2.43255e-06	-1.02677	Peptidase aspartic, active site (Fragment) n=1 Tax=Medicago truncatula RepID=Q2HST2_MEDTR
sp_v3.0_unigene101738	1.01725e-05	-1.02676	endonuclease III homologue [Oryza sativa Japonica Group] gb|AAX96333.1| endonuclease III homologue [Oryza sativa Japonica Group] gb|EEC67986.1| hypothetical protein OsI_35754 [Oryza sativa Indica Group] gb|EEE51951.1| hypothetical protein OsJ_33589 [Oryza sativa Japonica Group]
sp_v3.0_unigene172442	2.43255e-06	-1.02454	Unassigned protein
sp_v3.0_unigene187305	3.7594e-06	-1.02085	PREDICTED: similar to midasin-related n=1 Tax=Vitis vinifera RepID=UPI00019863A5
sp_v3.0_unigene68918	2.43255e-06	-1.01762	PREDICTED: similar to U2 small nuclear ribonucleoprotein, putative [Nasonia vitripennis]
sp_v3.0_unigene7675	2.43255e-06	-1.01389	Os07g0631900 protein n=2 Tax=Oryza sativa RepID=Q8LHN4_ORYSJ
sp_v3.0_unigene150753	2.43255e-06	-1.01111	Unassigned protein
sp_v3.0_unigene164508	2.43255e-06	-1.00934	PREDICTED: similar to glutamate dehydrogenase n=1 Tax=Ciona intestinalis RepID=UPI000180C829
sp_v3.0_unigene192986	1.32685e-05	-1.00782	TT_ORF1 domain containing protein
sp_v3.0_unigene69680	2.43255e-06	-1.00658	Unassigned protein
	2.43255e-06	-1.00469
sp_v3.0_unigene200545	2.43255e-06	-1.0036	unclassified
sp_v3.0_unigene141806	1.19416e-05	-1.00086	Unassigned protein
sp_v3.0_unigene172574	2.43255e-06	-1.00003	Metallothio_Euk multi-domain protein
sp_v3.0_unigene22326	3.09598e-06	-0.999394	unclassified
sp_v3.0_unigene832	2.43255e-06	-0.996824	DUF1218 domain containing protein
sp_v3.0_unigene1738	2.43255e-06	-0.994421	putative alpha 3 glucosyltransferase [Oryza sativa Japonica Group] dbj|BAD30770.1| putative alpha 3 glucosyltransferase [Oryza sativa Japonica Group] gb|EEC81567.1| hypothetical protein OsI_25010 [Oryza sativa Indica Group] gb|EEE66619.1| hypothetical protein OsJ_23200 [Oryza sativa Japonica Group]
	2.43255e-06	-0.994099
sp_v3.0_unigene63788	1.19416e-05	-0.993564	Unknow protein n=1 Tax=Oryza sativa Japonica Group RepID=Q84T10_ORYSJ
sp_v3.0_unigene17855	2.43255e-06	-0.991294	unclassified
sp_v3.0_unigene209448	2.43255e-06	-0.990496	F-box protein 7 [Arabidopsis thaliana] sp|Q9XI00.1|SKI32_ARATH RecName: Full=F-box protein 7; AltName: Full=SKP1-interacting partner 32 gb|AAD41431.1|AC007727_20 Contains PF|00646 F-box domain. ESTs gb|Z37267, gb|R90412, gb|Z37268 and gb|T88189 come from this gene [Arabidopsis thaliana] gb|AAP21235.1| At1g21760 [Arabidopsis thaliana] dbj|BAE99994.1| hypothetical protein [Arabidopsis thaliana] gb|…
sp_v3.0_unigene7185	2.43255e-06	-0.983065	TBP-associated factor 4 [Arabidopsis thaliana] gb|AAR21620.1| TATA-binding protein associated factor 4b [Arabidopsis thaliana] dbj|BAF01312.1| hypothetical protein [Arabidopsis thaliana] gb|AED94913.1| TBP-associated factor 4 [Arabidopsis thaliana]
sp_v3.0_unigene151099	6.85537e-06	-0.979267	H+/Ca2+ exchanger 2 n=1 Tax=Ipomoea nil RepID=Q9ZQT4_IPONI
sp_v3.0_unigene169373	3.09598e-06	-0.978232	Guanyl-specific ribonuclease F1 n=1 Tax=Arthroderma gypseum CBS 118893 RepID=E4UPH6_ARTGP
sp_v3.0_unigene686	2.87483e-06	-0.976029	Chromatin assembly factor-1 n=6 Tax=Oryza sativa RepID=B2ZX90_ORYSJ
sp_v3.0_unigene188997	4.20168e-06	-0.975611	Phosphoinositide 3-kinase n=1 Tax=Nicotiana tabacum RepID=Q4QXM0_TOBAC
sp_v3.0_unigene185058	1.10571e-05	-0.974926	Unassigned protein
sp_v3.0_unigene174944	2.65369e-06	-0.970253	SelP_N domain containing protein
sp_v3.0_unigene28593	3.09598e-06	-0.970085	unclassified
sp_v3.0_unigene210134	2.87483e-06	-0.969738	Unassigned protein
sp_v3.0_unigene192081	3.7594e-06	-0.96522	Unassigned protein
sp_v3.0_unigene34489	3.09598e-06	-0.965073	cofactor assembly of complex C [Arabidopsis thaliana] dbj|BAB01734.1| unnamed protein product [Arabidopsis thaliana] gb|AAM64687.1| unknown [Arabidopsis thaliana] gb|AAM98166.1| expressed protein [Arabidopsis thaliana] gb|AAP13402.1| At3g26710 [Arabidopsis thaliana] dbj|BAE99286.1| hypothetical protein [Arabidopsis thaliana] gb|AEE77202.1| cofactor assembly of complex C [Arabidopsis thaliana]
sp_v3.0_unigene169556	3.98054e-06	-0.963524	Unassigned protein
sp_v3.0_unigene35540	3.09598e-06	-0.96172	UPF0041 domain containing protein
sp_v3.0_unigene176711	4.20168e-06	-0.961604	unclassified
sp_v3.0_unigene191134	4.20168e-06	-0.957323	Tetratricopeptide repeat protein 36 n=6 Tax=Simiiformes RepID=TTC36_HUMAN
sp_v3.0_unigene3393	5.97081e-06	-0.955162	Os10g0400900 protein (Fragment) n=3 Tax=Oryza sativa Japonica Group RepID=Q0IXT3_ORYSJ
sp_v3.0_unigene9187	4.20168e-06	-0.955117	Aspartic proteinase nepenthesin-1 n=1 Tax=Cucumis melo subsp. melo RepID=E5GC71_CUCME
sp_v3.0_unigene140741	1.39319e-05	-0.952703	Unassigned protein
sp_v3.0_unigene909	4.20168e-06	-0.951876	PREDICTED: COMM domain-containing protein 8-like n=1 Tax=Monodelphis domestica RepID=UPI00005EA4A6
sp_v3.0_unigene21002	4.20168e-06	-0.94988	putative acid phosphatase [Lupinus luteus]
sp_v3.0_unigene101	4.20168e-06	-0.944593	pfam00657, Lipase_GDSL, GDSL-like Lipase/Acylhydrolase
sp_v3.0_unigene118562	4.20168e-06	-0.944166	unclassified
sp_v3.0_unigene171975	1.32685e-05	-0.94006	PREDICTED: sorting nexin-4-like n=1 Tax=Anolis carolinensis RepID=UPI00020380D4
sp_v3.0_unigene191945	4.20168e-06	-0.938147	FAP multi-domain protein
sp_v3.0_unigene123406	5.30739e-06	-0.937575	EPL1 domain containing protein
sp_v3.0_unigene85557	5.30739e-06	-0.93435	unclassified
sp_v3.0_unigene171919	4.20168e-06	-0.929815	unclassified
sp_v3.0_unigene5951	5.30739e-06	-0.927522	Sucrose transporter n=5 Tax=Vitis vinifera RepID=E3VWT2_VITVI
sp_v3.0_unigene24760	2.80849e-05	-0.924359	pentatricopeptide repeat-containing protein [Arabidopsis thaliana] sp|Q3ECH5.1|PP107_ARATH RecName: Full=Pentatricopeptide repeat-containing protein At1g66345, mitochondrial; Flags: Precursor gb|AEE34498.1| pentatricopeptide repeat-containing protein [Arabidopsis thaliana]
sp_v3.0_unigene1618	5.30739e-06	-0.923948	Unassigned protein
sp_v3.0_unigene158782	6.85537e-06	-0.922807	Lysyl endopeptidase n=1 Tax=uncultured Flavobacteria bacterium RepID=F4MN34_9BACT
sp_v3.0_unigene115871	1.01725e-05	-0.920826	Putative TIR-NBS-LRR protein n=1 Tax=Pinus monticola RepID=E9NZS6_PINMO
sp_v3.0_unigene24828	1.19416e-05	-0.92053	major facilitator protein [Arabidopsis thaliana] gb|AAF03444.1|AC010797_20 unknown protein [Arabidopsis thaliana] gb|AAF14842.1|AC011664_24 unknown protein [Arabidopsis thaliana] gb|AAM91600.1| unknown protein [Arabidopsis thaliana] gb|AAN15407.1| unknown protein [Arabidopsis thaliana] gb|AEE73737.1| major facilitator protein [Arabidopsis thaliana]
sp_v3.0_unigene18924	5.52853e-06	-0.91891	F10A5.18 n=2 Tax=Arabidopsis RepID=Q9LR03_ARATH
sp_v3.0_unigene12020	1.01725e-05	-0.918279	3-hydroxyisobutyrate dehydrogenase [Arabidopsis thaliana] gb|AAK44012.1|AF370197_1 unknown protein [Arabidopsis thaliana] emb|CAB43926.1| putative protein [Arabidopsis thaliana] emb|CAB79670.1| putative protein [Arabidopsis thaliana] gb|AAL33784.1| unknown protein [Arabidopsis thaliana] gb|AEE85589.1| 3-hydroxyisobutyrate dehydrogenase [Arabidopsis thaliana]
sp_v3.0_unigene8197	1.10571e-05	-0.916964	bZIP DNA-binding protein [Petroselinum crispum]
sp_v3.0_unigene170895	0.000116541	-0.916436	unclassified
sp_v3.0_unigene4007	7.73994e-06	-0.916078	[K] COG5190 TFIIF-interacting CTD phosphatases, including NLI-interacting factor
sp_v3.0_unigene36675	5.74967e-06	-0.910907	Nonsense-mediated mRNA decay protein, putative n=2 Tax=Malpighiales RepID=B9SS25_RICCO
sp_v3.0_unigene63610	1.34896e-05	-0.910074	Potassium efflux antiporter (Fragment) n=2 Tax=Populus trichocarpa RepID=B9HDN8_POPTR
sp_v3.0_unigene99745	5.52853e-06	-0.909678	Unassigned protein
sp_v3.0_unigene10695	0.0005659	-0.908052	Protein regulator of cytokinesis, putative n=1 Tax=Ricinus communis RepID=B9RHR0_RICCO
sp_v3.0_unigene96035	6.85537e-06	-0.902476	NOL1/NOP2/sun family protein [Arabidopsis thaliana] ref|NP_197990.2| NOL1/NOP2/sun family protein [Arabidopsis thaliana] dbj|BAC42333.1| unknown protein [Arabidopsis thaliana] gb|AAP40417.1| unknown protein [Arabidopsis thaliana] gb|AED93533.1| NOL1/NOP2/sun family protein [Arabidopsis thaliana] gb|AED93534.1| NOL1/NOP2/sun family protein [Arabidopsis thaliana]
sp_v3.0_unigene71886	7.07651e-06	-0.900183	phosphatidylinositol glycan, class B [Arabidopsis thaliana] gb|AAK91470.1| AT5g14850/T9L3_150 [Arabidopsis thaliana] gb|AAM52236.1| AT5g14850/T9L3_150 [Arabidopsis thaliana] gb|AED92081.1| phosphatidylinositol glycan, class B [Arabidopsis thaliana]
sp_v3.0_unigene159168	1.50376e-05	-0.898301	Serine/threonine-protein kinase 24 n=1 Tax=Uncinocarpus reesii 1704 RepID=C4K013_UNCRE
sp_v3.0_unigene173769	1.76913e-05	-0.89473	V-type H(+)-translocating pyrophosphatase n=1 Tax=Flavobacterium johnsoniae UW101 RepID=A5FJW6_FLAJ1
sp_v3.0_unigene38163	8.6245e-06	-0.892161	Unassigned protein
sp_v3.0_unigene29478	5.77178e-05	-0.892144	Class IV chitinase Ab n=3 Tax=Pinus monticola RepID=Q596H7_PINMO
sp_v3.0_unigene157230	3.18443e-05	-0.89191	Abhydrolase_1 multi-domain protein
sp_v3.0_unigene84585	3.11809e-05	-0.890705	unclassified
sp_v3.0_unigene47730	1.65856e-05	-0.889886	Gag-pol polyprotein n=1 Tax=Silene latifolia RepID=E7BQD5_SILLA
sp_v3.0_unigene68915	1.23839e-05	-0.887756	Unassigned protein
sp_v3.0_unigene17154	9.95135e-06	-0.887654	Tonoplast intrinsic protein n=6 Tax=rosids RepID=C9WSP9_HEVBR
sp_v3.0_unigene190249	1.01725e-05	-0.88709	30S ribosomal protein S18 n=1 Tax=Chitinophaga pinensis DSM 2588 RepID=C7PRF6_CHIPD
sp_v3.0_unigene78413	9.73021e-06	-0.885393	myb DNA-binding domain-containing protein [Musa acuminata]
sp_v3.0_unigene15853	1.54799e-05	-0.884698	nucleotide-sugar transporter-like protein [Arabidopsis thaliana] sp|Q5XF09.1|PT311_ARATH RecName: Full=Probable sugar phosphate/phosphate translocator At3g11320 gb|AAU94370.1| At3g11320 [Arabidopsis thaliana] dbj|BAE99847.1| hypothetical protein [Arabidopsis thaliana] gb|AEE75029.1| nucleotide-sugar transporter-like protein [Arabidopsis thaliana]
sp_v3.0_unigene157236	1.19416e-05	-0.882409	Dolichyl-diphosphooligosaccharide-protein glycotransferase n=1 Tax=Polysphondylium pallidum RepID=D3BI13_POLPA
sp_v3.0_unigene9318	9.06678e-06	-0.88101	glycyl-tRNA synthetase 1 [Arabidopsis thaliana] sp|O23627.1|SYGM1_ARATH RecName: Full=Glycyl-tRNA synthetase 1, mitochondrial; AltName: Full=Diadenosine tetraphosphate synthetase; Short=AP-4-A synthetase; AltName: Full=Glycine--tRNA ligase 1; Short=GlyRS 1; Flags: Precursor gb|AAG10608.1|AC008030_8 glycyl-tRNA synthetase [Arabidopsis thaliana] emb|CAA05162.1| glycyl-tRNA synthetase [Arabidopsis t…
sp_v3.0_unigene169045	8.84564e-06	-0.88018	Usp domain containing protein
sp_v3.0_unigene109257	1.12782e-05	-0.872191	Unassigned protein
sp_v3.0_unigene57453	5.97081e-05	-0.872189	Component of oligomeric golgi complex 3 n=1 Tax=Volvox carteri f. nagariensis RepID=D8TV10_VOLCA
sp_v3.0_unigene109480	2.0345e-05	-0.870822	Unassigned protein
sp_v3.0_unigene84057	1.12782e-05	-0.865468	unclassified
sp_v3.0_unigene154345	1.21628e-05	-0.863467	TUPA [Emericella nidulans]
sp_v3.0_unigene31032	3.18443e-05	-0.861719	Pre-mRNA-splicing factor 3 [Arabidopsis thaliana] gb|AAG51492.1|AC069471_23 hypothetical protein [Arabidopsis thaliana] gb|AAM83220.1| At1g28060/F13K9_16 [Arabidopsis thaliana] gb|AEE30907.1| Pre-mRNA-splicing factor 3 [Arabidopsis thaliana]
sp_v3.0_unigene15289	1.12782e-05	-0.853432	Unassigned protein
sp_v3.0_unigene190447	1.32685e-05	-0.852243	Guanine nucleotide-binding protein n=1 Tax=Capsaspora owczarzaki ATCC 30864 RepID=E9CG32_9EUKA
sp_v3.0_unigene119699	1.83547e-05	-0.846569	Unassigned protein
sp_v3.0_unigene175216	1.43742e-05	-0.846075	CBM_14 domain containing protein
	1.17205e-05	-0.845636
sp_v3.0_unigene82838	1.85759e-05	-0.845462	SecY stabilizing membrane protein n=1 Tax=Granulibacter bethesdensis CGDNIH1 RepID=Q0BV78_GRABC
sp_v3.0_unigene487	1.21628e-05	-0.845048	putative chitinase [Musa acuminata]
sp_v3.0_unigene166812	1.68067e-05	-0.841194	NADH-ubiquinone oxidoreductase 30.4 kDa subunit n=1 Tax=Armillariella tabescens RepID=Q6UBC9_9AGAR
sp_v3.0_unigene176242	1.21628e-05	-0.838676	Unassigned protein
sp_v3.0_unigene175361	1.19416e-05	-0.836563	unclassified
sp_v3.0_unigene119077	1.48165e-05	-0.835828	Mitochondrial intermembrane space protein, putative n=3 Tax=Candida RepID=B9WMX0_CANDC
sp_v3.0_unigene203862	1.39319e-05	-0.834188	Retrotransposon protein, putative, Ty1-copia subclass n=2 Tax=Oryza sativa Japonica Group RepID=Q2QP15_ORYSJ
sp_v3.0_unigene199960	2.07873e-05	-0.831389	receptor-interacting serine-threonine kinase 4 [Xenopus (Silurana) tropicalis]
sp_v3.0_unigene70508	1.76913e-05	-0.831206	Unassigned protein
sp_v3.0_unigene207085	3.25077e-05	-0.829715	Dirigent-like protein n=2 Tax=Picea sitchensis RepID=A6YR04_PICSI
sp_v3.0_unigene73778	1.43742e-05	-0.827755	DUF914 domain containing protein
sp_v3.0_unigene15202	1.8797e-05	-0.827365	Lactoylglutathione lyase, putative n=1 Tax=Ricinus communis RepID=B9RV37_RICCO
sp_v3.0_unigene169941	8.38125e-05	-0.826836	Serine-type enodpeptidase, putative n=1 Tax=Aedes aegypti RepID=Q16NM4_AEDAE
	1.76913e-05	-0.82555
sp_v3.0_unigene17080	1.65856e-05	-0.823922	pyruvate dehydrogenase E1 beta subunit isoform 2 [Zea mays] gb|AAC72193.1| pyruvate dehydrogenase E1 beta subunit isoform 2 [Zea mays]
	2.0345e-05	-0.822619
sp_v3.0_unigene177165	4.13534e-05	-0.821341	Unassigned protein
sp_v3.0_unigene169462	5.66121e-05	-0.819733	unclassified
sp_v3.0_unigene175079	2.41044e-05	-0.818103	Disulfide isomerase n=1 Tax=Salpingoeca sp. ATCC 50818 RepID=F2UE34_9EUKA
sp_v3.0_unigene2327	1.54799e-05	-0.817306	Os11g0102600 protein n=3 Tax=Oryza sativa RepID=Q2QYY5_ORYSJ
sp_v3.0_unigene28500	1.76913e-05	-0.81654	DUF3049 domain containing protein
sp_v3.0_unigene65091	1.65856e-05	-0.815428	T8F5.22 protein n=4 Tax=Arabidopsis thaliana RepID=O80815_ARATH
sp_v3.0_unigene69336	3.93631e-05	-0.810435	Cupin_5 domain containing protein
sp_v3.0_unigene70469	0.000140867	-0.809519	Polyphosphate kinase n=1 Tax=Bacillus sp. SG-1 RepID=A6CM07_9BACI
sp_v3.0_unigene169537	7.09863e-05	-0.808594	Unassigned protein
	1.76913e-05	-0.808564
sp_v3.0_unigene47753	2.0345e-05	-0.807727	Unassigned protein
sp_v3.0_unigene176747	8.51393e-05	-0.804488	Retrotransposon protein, putative, unclassified n=1 Tax=Oryza sativa Japonica Group RepID=Q10I05_ORYSJ
sp_v3.0_unigene171235	2.12295e-05	-0.801445	unclassified
sp_v3.0_unigene7173	1.85759e-05	-0.79977	unclassified
sp_v3.0_unigene3828	2.0345e-05	-0.798249	DsRNA-specific nuclease dicer and related ribonuclease n=2 Tax=Physcomitrella patens RepID=A9RV91_PHYPA
sp_v3.0_unigene2220	1.83547e-05	-0.797801	Aminomethyltransferase n=1 Tax=Picea sitchensis RepID=D5A852_PICSI
sp_v3.0_unigene160985	2.72004e-05	-0.796216	TPA_exp: SAB [Arabidopsis thaliana]
sp_v3.0_unigene684	2.96329e-05	-0.796128	Ribosomal protein .1/L10e family [Arabidopsis thaliana] gb|AAM15385.1| hypothetical protein [Arabidopsis thaliana] gb|AAX55158.1| hypothetical protein At2g42650 [Arabidopsis thaliana] gb|AEC10151.1| Ribosomal protein .1/L10e family [Arabidopsis thaliana]
sp_v3.0_unigene24080	2.0345e-05	-0.79461	unclassified
sp_v3.0_unigene57214	2.94118e-05	-0.79416	Unassigned protein
sp_v3.0_unigene25816	2.32198e-05	-0.793404	Transporter n=1 Tax=Marinobacter adhaerens HP15 RepID=E4PHI6_MARAH
sp_v3.0_unigene136236	2.25564e-05	-0.791304	unclassified
sp_v3.0_unigene82484	2.69792e-05	-0.78871	unclassified
sp_v3.0_unigene174128	2.25564e-05	-0.787823	Unassigned protein
sp_v3.0_unigene47384	2.41044e-05	-0.785391	Med15 multi-domain protein
sp_v3.0_unigene172035	0.000149934	-0.78373	SH2 multi-domain protein
sp_v3.0_unigene173479	2.65369e-05	-0.78187	allantoate permease [Aspergillus oryzae RIB40] dbj|BAE54977.1| unnamed protein product [Aspergillus oryzae RIB40]
sp_v3.0_unigene25579	2.52101e-05	-0.779836	Ubiquitin-related modifier 1 homolog n=1 Tax=Dictyostelium discoideum RepID=URM1_DICDI
sp_v3.0_unigene79746	3.4498e-05	-0.77698	Receptor serine/threonine kinase-like protein n=1 Tax=Arabidopsis thaliana RepID=Q9FF33_ARATH
sp_v3.0_unigene97142	2.43255e-05	-0.776818	1,8-cineole synthase n=3 Tax=Picea RepID=C0PT35_PICSI
sp_v3.0_unigene67263	0.000147722	-0.775962	Cytokinin oxidase/dehydrogenase 3 n=1 Tax=Triticum aestivum RepID=D3JAJ5_WHEAT
sp_v3.0_unigene1437	2.94118e-05	-0.774357	S-adenosylmethionine-dependent methyltransferase, putative n=1 Tax=Ricinus communis RepID=B9RWD4_RICCO
sp_v3.0_unigene161105	3.56037e-05	-0.772223	Putative retroelement pol polyprotein n=1 Tax=Arabidopsis thaliana RepID=Q9XII7_ARATH
sp_v3.0_unigene162398	0.000170721	-0.771024	Prolidase pepP, putative n=2 Tax=Metarhizium RepID=E9DV56_METAQ
sp_v3.0_unigene1678	2.89695e-05	-0.770733	sphingoid base hydroxylase 1 [Arabidopsis thaliana] gb|AAL50102.1| At1g69640/F24J1.22 [Arabidopsis thaliana] gb|AAN28857.1| At1g69640/F24J1.22 [Arabidopsis thaliana] gb|AEE34958.1| sphingoid base hydroxylase 1 [Arabidopsis thaliana]
sp_v3.0_unigene87237	3.40557e-05	-0.770197	unclassified
sp_v3.0_unigene175804	3.25077e-05	-0.768592	unclassified
	2.94118e-05	-0.767502
sp_v3.0_unigene1984	6.96594e-05	-0.7669	Unassigned protein
sp_v3.0_unigene164188	4.13534e-05	-0.766881	Reverse transcriptase (Fragment) n=1 Tax=Ginkgo biloba RepID=Q56GE2_GINBI
sp_v3.0_unigene84974	7.91685e-05	-0.766427	unclassified
sp_v3.0_unigene166987	0.000148165	-0.76553	Probable RNA-dependent RNA polymerase 3 n=1 Tax=Oryza sativa Japonica Group RepID=RDR3_ORYSJ
sp_v3.0_unigene13688	3.36134e-05	-0.764742	TED3; TED3 (REVERSAL OF THE DET PHENOTYPE 3); protein binding / zinc ion binding; K06664 peroxin-2
sp_v3.0_unigene1378	3.42769e-05	-0.762312	Unassigned protein
sp_v3.0_unigene174301	3.25077e-05	-0.761828	Pleckstrin homology domain containing, family B (Evectins) member 1 variant (Fragment) n=6 Tax=Hominidae RepID=Q59EU5_HUMAN
sp_v3.0_unigene200048	3.36134e-05	-0.76174	unclassified
sp_v3.0_unigene31757	3.69306e-05	-0.760246	putative S-acyltransferase [Arabidopsis thaliana] sp|Q9LIH7.1|ZDHC7_ARATH RecName: Full=Probable S-acyltransferase At3g18620; AltName: Full=Probable palmitoyltransferase At3g18620; AltName: Full=Zinc finger DHHC domain-containing protein At3g18620 dbj|BAB02220.1| unnamed protein product [Arabidopsis thaliana] gb|AAL87266.1| unknown protein [Arabidopsis thaliana] gb|AAM45051.1| unknown protein [Ar…
sp_v3.0_unigene169946	2.89695e-05	-0.760236	20 kDa antigen n=3 Tax=Entamoeba RepID=C4M6Z9_ENTHI
sp_v3.0_unigene172315	4.95356e-05	-0.7601	unclassified
sp_v3.0_unigene173882	3.69306e-05	-0.756762	DUF3439 domain containing protein
sp_v3.0_unigene48429	4.04688e-05	-0.755799	Unassigned protein
sp_v3.0_unigene25119	9.48695e-05	-0.755434	Auxin-induced protein 5NG4, putative n=1 Tax=Ricinus communis RepID=B9S1R2_RICCO
sp_v3.0_unigene59879	4.22379e-05	-0.754993	Vacuolar protein sorting-associated protein, putative n=1 Tax=Ricinus communis RepID=B9RUS0_RICCO
sp_v3.0_unigene85273	3.295e-05	-0.753617	unclassified
sp_v3.0_unigene109922	5.39584e-05	-0.752945	ankyrin repeats-containing protein [Arabidopsis thaliana] gb|AAF75083.1|AC007583_19 It contains Ank repeat PF|00023. EST gb|AI996003 comes from this gene [Arabidopsis thaliana] gb|AEE28168.1| ankyrin repeats-containing protein [Arabidopsis thaliana]
sp_v3.0_unigene185496	3.36134e-05	-0.750822	unclassified
sp_v3.0_unigene82582	7.09863e-05	-0.746429	unclassified
sp_v3.0_unigene78883	5.4843e-05	-0.74618	Glutathione S-transferase 1 (Fragment) n=1 Tax=Picea abies RepID=Q4VSU9_PICAB
sp_v3.0_unigene40697	3.25077e-05	-0.745336	leucyl-tRNA synthetase [Arabidopsis thaliana] gb|AAD36946.1|AF069441_6 putative leucyl tRNA synthetase [Arabidopsis thaliana] emb|CAB77903.1| putative leucyl tRNA synthetase [Arabidopsis thaliana] gb|AAL84999.1| AT4g04350/T19B17_7 [Arabidopsis thaliana] gb|AAN72260.1| At4g04350/T19B17_7 [Arabidopsis thaliana] gb|AEE82383.1| leucyl-tRNA synthetase [Arabidopsis thaliana]
sp_v3.0_unigene18578	5.88235e-05	-0.744509	Phytosulfokine peptide n=1 Tax=Cryptomeria japonica RepID=Q84S30_CRYJA
sp_v3.0_unigene27962	0.000111234	-0.741217	DUF3816 multi-domain protein
sp_v3.0_unigene187979	8.71296e-05	-0.741089	putative transporter [Arabidopsis thaliana] gb|AAG52102.1|AC012680_13 putative transporter; 34935-36578 [Arabidopsis thaliana] gb|AAO42813.1| At1g78130 [Arabidopsis thaliana] dbj|BAE99345.1| transporter like protein [Arabidopsis thaliana] gb|AEE36070.1| putative transporter [Arabidopsis thaliana]
sp_v3.0_unigene165123	9.3985e-05	-0.740944	inosine-uridine preferring nucleoside hydrolase family protein [Arabidopsis thaliana] gb|AAL84950.1| AT5g18860/F17K4_110 [Arabidopsis thaliana] gb|AAM91461.1| AT5g18860/F17K4_110 [Arabidopsis thaliana] gb|AED92622.1| inosine-uridine preferring nucleoside hydrolase family protein [Arabidopsis thaliana]
sp_v3.0_unigene3034	9.77444e-05	-0.740259	Putative transcriptional coactivator n=1 Tax=Brassica rapa RepID=Q9AVE8_BRACM
sp_v3.0_unigene148210	0.000183989	-0.738105	Unassigned protein
sp_v3.0_unigene156762	4.90933e-05	-0.737792	AMP dependent ligase [Aedes aegypti] gb|EAT48382.1| AMP dependent ligase [Aedes aegypti]
sp_v3.0_unigene137837	3.98054e-05	-0.737515	DUF966 domain containing protein
sp_v3.0_unigene59432	8.71296e-05	-0.735142	Unassigned protein
sp_v3.0_unigene176251	0.000123397	-0.734192	folylpolyglutamate synthetase [Neurospora crassa]
sp_v3.0_unigene34155	3.9142e-05	-0.733001	putative RAV2-like DNA-binding protein [Arabidopsis thaliana]
sp_v3.0_unigene14328	3.67094e-05	-0.732198	COP1-interacting protein-related protein [Arabidopsis thaliana] gb|AEE35316.1| COP1-interacting protein-related protein [Arabidopsis thaliana]
sp_v3.0_unigene107534	3.67094e-05	-0.731076	unclassified
sp_v3.0_unigene16810	4.29014e-05	-0.730442	vacuolar iron transporter 1 [Arabidopsis thaliana] gb|AAD12695.1| putative membrane protein [Arabidopsis thaliana] gb|AAQ87602.1| vacuolar iron transporter [Arabidopsis thaliana] gb|ABI93896.1| At2g01770 [Arabidopsis thaliana] gb|AEC05496.1| vacuolar iron transporter 1 [Arabidopsis thaliana]
sp_v3.0_unigene72277	4.35648e-05	-0.728909	Unassigned protein
sp_v3.0_unigene54900	4.04688e-05	-0.72841	Glycosyl transferase, group 1 n=1 Tax=Oscillatoria sp. PCC 6506 RepID=D8G2W4_9CYAN
sp_v3.0_unigene95490	0.000298098	-0.725651	Unassigned protein
	4.51128e-05	-0.722335
sp_v3.0_unigene82749	4.71031e-05	-0.722117	unclassified
sp_v3.0_unigene81603	4.95356e-05	-0.720314	putative aquarius [Oryza sativa Japonica Group] gb|EEE59165.1| hypothetical protein OsJ_11087 [Oryza sativa Japonica Group]
sp_v3.0_unigene193529	4.44494e-05	-0.720212	Photosystem I reaction center subunit V, chloroplast n=1 Tax=Volvox carteri f. nagariensis RepID=D8TSL6_VOLCA
sp_v3.0_unigene158224	5.13047e-05	-0.719477	Unassigned protein
sp_v3.0_unigene128639	0.000202123	-0.719267	Autophagy-related protein 13 [Arabidopsis thaliana] gb|AEE76144.1| Autophagy-related protein 13 [Arabidopsis thaliana]
sp_v3.0_unigene124768	4.35648e-05	-0.716808	zinc finger-like [Oryza sativa Japonica Group]
sp_v3.0_unigene1324	4.17957e-05	-0.716224	CpeT domain containing protein
sp_v3.0_unigene167524	4.35648e-05	-0.716022	Probable anion transporter 4, chloroplastic n=4 Tax=Arabidopsis RepID=ANTR4_ARATH
sp_v3.0_unigene97888	8.6245e-05	-0.715309	unclassified
sp_v3.0_unigene13374	4.44494e-05	-0.715232	protein PIR [Arabidopsis thaliana] gb|AAS78644.1| ARP2/3 regulatory protein subunit PIRP [Arabidopsis thaliana] gb|AAT71307.1| PIROGI [Arabidopsis thaliana] tpg|DAA04564.1| TPA_exp: PIRP [Arabidopsis thaliana] gb|AED92557.1| protein PIR [Arabidopsis thaliana]
sp_v3.0_unigene199141	0.000153914	-0.714254	unclassified
sp_v3.0_unigene17095	5.52853e-05	-0.713988	ubiquitin [Solanum lycopersicum]
sp_v3.0_unigene53424	5.57276e-05	-0.713896	transducin/WD40 domain-containing protein [Arabidopsis thaliana] emb|CAB41313.1| putative protein [Arabidopsis thaliana] gb|AAP37694.1| At3g51930 [Arabidopsis thaliana] dbj|BAF00246.1| hypothetical protein [Arabidopsis thaliana] gb|AEE78864.1| transducin/WD40 domain-containing protein [Arabidopsis thaliana]
sp_v3.0_unigene121906	9.48695e-05	-0.713226	Heat shock protein 70 (HSP70)-interacting protein, putative n=1 Tax=Ricinus communis RepID=B9SK76_RICCO
sp_v3.0_unigene82555	5.21893e-05	-0.71271	unclassified
sp_v3.0_unigene170880	8.58027e-05	-0.711316	epididymal secretory protein E1 precursor [Bos taurus] sp|P79345.1|NPC2_BOVIN RecName: Full=Epididymal secretory protein E1; AltName: Full=EPV20; AltName: Full=Niemann Pick type C2 protein homolog; Flags: Precursor emb|CAA59794.1| EPV20 protein [Bos taurus] gb|AAX46380.1| Niemann-Pick disease, type C2 precursor [Bos taurus] gb|AAI02505.1| Niemann-Pick disease, type C2 [Bos taurus] gb|DAA25047.1| …
sp_v3.0_unigene54385	4.29014e-05	-0.709777	Unassigned protein
sp_v3.0_unigene23924	5.08625e-05	-0.709414	Unassigned protein
sp_v3.0_unigene171860	6.01504e-05	-0.707893	unclassified
sp_v3.0_unigene192583	7.12074e-05	-0.70513	Translocon-associated protein subunit gamma n=1 Tax=Dictyostelium discoideum RepID=SSRG_DICDI
sp_v3.0_unigene156121	0.000110792	-0.704407	Transcription elongation factor SPT6 n=2 Tax=Nectriaceae RepID=SPT6_GIBZE
sp_v3.0_unigene162497	5.52853e-05	-0.703865	Unassigned protein
sp_v3.0_unigene86508	4.95356e-05	-0.703769	DUF1421 multi-domain protein
sp_v3.0_unigene183763	5.06413e-05	-0.703506	Protamine_P2 domain containing protein
sp_v3.0_unigene24627	0.000143078	-0.70276	Herpes_gp2 multi-domain protein
sp_v3.0_unigene190429	7.01017e-05	-0.701741	Med3 domain containing protein
sp_v3.0_unigene157263	9.2437e-05	-0.701637	Putative ribosome biogenesis GTPase RsgA n=1 Tax=Thioalkalivibrio sulfidophilus HL-EbGr7 RepID=B8GPJ8_THISH
sp_v3.0_unigene171612	0.00034498	-0.701454	unclassified
sp_v3.0_unigene28510	5.26316e-05	-0.700284	Herpes_gp2 multi-domain protein
sp_v3.0_unigene113521	0.000141309	-0.69924	unclassified
sp_v3.0_unigene7318	5.57276e-05	-0.697045	ubiquitin carboxyl-terminal hydrolase-like protein [Arabidopsis thaliana] gb|ABK28304.1| unknown [Arabidopsis thaliana] gb|AEE81971.1| ubiquitin carboxyl-terminal hydrolase-like protein [Arabidopsis thaliana]
sp_v3.0_unigene31470	5.72755e-05	-0.695349	Hisactophilin-2 n=1 Tax=Dictyostelium discoideum RepID=HATB_DICDI
sp_v3.0_unigene152801	5.24104e-05	-0.695141	regulator of microtubule dynamics protein 1 [Rattus norvegicus] sp|Q4G069.1|RMD1_RAT RecName: Full=Regulator of microtubule dynamics protein 1; Short=RMD-1; AltName: Full=Protein FAM82B gb|AAH98713.1| Family with sequence similarity 82, member B [Rattus norvegicus]
sp_v3.0_unigene24952	6.92172e-05	-0.694986	plastid division protein 1 [Arabidopsis thaliana] sp|Q9FK13.1|PDV1_ARATH RecName: Full=Plastid division protein PDV1; AltName: Full=Protein PLASTID DIVISION1 dbj|BAB09790.1| unnamed protein product [Arabidopsis thaliana] dbj|BAD95268.1| hypothetical protein [Arabidopsis thaliana] gb|ABD19679.1| At5g53280 [Arabidopsis thaliana] dbj|BAF36494.1| plastid division protein PDV1 [Arabidopsis thaliana] d…
sp_v3.0_unigene5526	5.83812e-05	-0.694355	F14N23.31 n=1 Tax=Arabidopsis thaliana RepID=Q9SY85_ARATH
sp_v3.0_unigene157251	9.35427e-05	-0.693472	Unassigned protein
sp_v3.0_unigene7564	9.70809e-05	-0.693264	Cell division cycle associated 7 (ISS) [Ostreococcus tauri] emb|CAL51455.1| Cell division cycle associated 7 (ISS) [Ostreococcus tauri]
sp_v3.0_unigene57865	0.000156347	-0.691896	Unassigned protein
sp_v3.0_unigene106147	6.47943e-05	-0.691809	SAC domain-containing protein 9 [Arabidopsis thaliana] gb|AAP49842.1| SAC domain protein 9 [Arabidopsis thaliana] gb|AEE79965.1| SAC domain-containing protein 9 [Arabidopsis thaliana]
sp_v3.0_unigene176355	5.72755e-05	-0.691805	unclassified
sp_v3.0_unigene2138	7.25343e-05	-0.691792	pfam01764, Lipase_3, Lipase (class 3)
sp_v3.0_unigene183375	5.50641e-05	-0.690209	Decapping protein 2-like n=3 Tax=Oryza sativa RepID=Q6K837_ORYSJ
sp_v3.0_unigene33663	9.46484e-05	-0.690191	Defensin n=1 Tax=Ginkgo biloba RepID=Q670N7_GINBI
sp_v3.0_unigene174991	6.25829e-05	-0.687793	unclassified
sp_v3.0_unigene7073	7.09863e-05	-0.684435	Unassigned protein
sp_v3.0_unigene176525	6.43521e-05	-0.683944	Unassigned protein
sp_v3.0_unigene172426	6.14772e-05	-0.682308	unclassified
sp_v3.0_unigene27577	0.000107253	-0.680833	DUF1677 domain containing protein
sp_v3.0_unigene192874	0.000149934	-0.680783	Myb-like protein (Fragment) n=6 Tax=Picea sitchensis RepID=E0Z8U6_PICSI
sp_v3.0_unigene175119	6.83326e-05	-0.680146	Unassigned protein
sp_v3.0_unigene170298	5.9487e-05	-0.679874	unclassified
sp_v3.0_unigene177350	7.69571e-05	-0.678899	unclassified
sp_v3.0_unigene18472	0.000246572	-0.678704	Photosystem II reaction center W protein, chloroplastic n=1 Tax=Spinacia oleracea RepID=PSBW_SPIOL
sp_v3.0_unigene155552	0.000110128	-0.678094	Stress-activated protein kinase alpha n=1 Tax=Dictyostelium discoideum RepID=SPKA_DICDI
sp_v3.0_unigene5018	6.87749e-05	-0.678021	ATP binding protein, putative n=1 Tax=Ricinus communis RepID=B9R839_RICCO
sp_v3.0_unigene62459	8.44759e-05	-0.677707	Unassigned protein
sp_v3.0_unigene70223	8.24856e-05	-0.677517	Retrotransposon protein, putative, unclassified n=16 Tax=Oryza RepID=Q2R0G5_ORYSJ
sp_v3.0_unigene83868	0.000136444	-0.676478	unclassified
sp_v3.0_unigene82645	0.000113445	-0.67637	C-myc proto-oncogene homolog protein (Fragment) n=1 Tax=Crassostrea virginica RepID=Q26424_CRAVI
sp_v3.0_unigene132340	7.93897e-05	-0.674175	pentatricopeptide repeat-containing protein [Arabidopsis thaliana] sp|Q9SMZ2.1|PP347_ARATH RecName: Full=Pentatricopeptide repeat-containing protein At4g33170 emb|CAB36791.1| putative protein [Arabidopsis thaliana] emb|CAB80034.1| putative protein [Arabidopsis thaliana] gb|AEE86186.1| pentatricopeptide repeat-containing protein [Arabidopsis thaliana]
sp_v3.0_unigene66641	8.40336e-05	-0.673385	Unassigned protein
sp_v3.0_unigene159396	6.41309e-05	-0.673278	Unassigned protein
sp_v3.0_unigene168659	8.24856e-05	-0.670639	unclassified
sp_v3.0_unigene165722	0.000143521	-0.67003	Unassigned protein
sp_v3.0_unigene151200	9.00044e-05	-0.66947	Unassigned protein
sp_v3.0_unigene24897	0.000269792	-0.668914	Protein COQ10 A n=2 Tax=Zea mays RepID=B6TJS3_MAIZE
sp_v3.0_unigene205546	0.000108801	-0.667974	Unassigned protein
sp_v3.0_unigene173482	7.56303e-05	-0.666196	unclassified
sp_v3.0_unigene169539	8.20433e-05	-0.661635	Similar to ab-hydrolase associated lipase n=1 Tax=Leptosphaeria maculans RepID=E4ZX66_LEPMC
	0.00036046	-0.661452
sp_v3.0_unigene97271	7.87262e-05	-0.660574	SPA1-related 4 protein [Arabidopsis thaliana] ref|NP_849802.1| SPA1-related 4 protein [Arabidopsis thaliana] sp|Q94BM7.1|SPA4_ARATH RecName: Full=Protein SPA1-RELATED 4 gb|AAK64180.1| putative phytochrome A supressor spa1 protein [Arabidopsis thaliana] gb|AAM91817.1| putative phytochrome A supressor spa1 protein [Arabidopsis thaliana] gb|AEE32888.1| SPA1-related 4 protein [Arabidopsis thaliana] g…
sp_v3.0_unigene75518	4.82088e-05	-0.660365	Pyruvate decarboxylase 2 n=1 Tax=Petunia x hybrida RepID=Q5BN15_PETHY
sp_v3.0_unigene193846	0.000241486	-0.656288	Unassigned protein
sp_v3.0_unigene5372	0.000447811	-0.655458	Serinc-domain containing serine and sphingolipid biosynthesis protein [Arabidopsis thaliana] gb|AAL24131.1| unknown protein [Arabidopsis thaliana] gb|AAM51345.1| unknown protein [Arabidopsis thaliana] gb|AEE83266.1| Serinc-domain containing serine and sphingolipid biosynthesis protein [Arabidopsis thaliana]
sp_v3.0_unigene10719	9.26581e-05	-0.655124	TATC-like protein [imported] - Arabidopsis thaliana
sp_v3.0_unigene12879	0.00022866	-0.65442	hydrolase, alpha/beta fold family protein [Arabidopsis thaliana] gb|AAB63608.1| unknown protein [Arabidopsis thaliana] dbj|BAC42602.1| unknown protein [Arabidopsis thaliana] gb|ABM06019.1| At4g24160 [Arabidopsis thaliana] gb|AEE84857.1| hydrolase, alpha/beta fold family protein [Arabidopsis thaliana]
sp_v3.0_unigene165739	0.000342105	-0.653399	pfam01019, G_glu_transpept, Gamma-glutamyltranspeptidase
sp_v3.0_unigene5628	0.00029257	-0.653347	vascular plant one zinc finger protein [Arabidopsis thaliana] ref|NP_001077618.1| vascular plant one zinc finger protein [Arabidopsis thaliana] gb|AAF16771.1|AC010155_24 F3M18.4 [Arabidopsis thaliana] dbj|BAD17857.1| transcription factor AtVOZ1 [Arabidopsis thaliana] gb|AAV84482.1| At1g28520 [Arabidopsis thaliana] dbj|BAE99078.1| hypothetical protein [Arabidopsis thaliana] gb|AEE30986.1| vascular…
sp_v3.0_unigene19258	0.000170721	-0.653061	MYBPA1 protein n=2 Tax=Vitis vinifera RepID=A4F4L3_VITVI
sp_v3.0_unigene174613	9.02256e-05	-0.652146	unclassified
sp_v3.0_unigene5322	0.000105042	-0.649968	Unassigned protein
sp_v3.0_unigene161721	8.35913e-05	-0.649794	Heat shock protein DnaJ with tetratricopeptide repeat [Arabidopsis thaliana] gb|AED91808.1| Heat shock protein DnaJ with tetratricopeptide repeat [Arabidopsis thaliana]
sp_v3.0_unigene9443	0.000305175	-0.649063	unclassified
sp_v3.0_unigene32885	9.84078e-05	-0.648325	50S ribosomal protein L18, chloroplast, putative n=1 Tax=Ricinus communis RepID=B9RCM8_RICCO
sp_v3.0_unigene24875	0.000185316	-0.646742	Herpes_gp2 domain containing protein
sp_v3.0_unigene37930	9.48695e-05	-0.646633	Vacuolar protein sorting-associated protein, putative n=1 Tax=Ricinus communis RepID=B9RZX0_RICCO
sp_v3.0_unigene168828	9.06678e-05	-0.646561	Aminopeptidase 2, mitochondrial n=2 Tax=Pyrenophora RepID=B2VZ80_PYRTR
sp_v3.0_unigene175609	0.000493366	-0.646385	unclassified
sp_v3.0_unigene171359	0.000112561	-0.646136	unclassified
	0.000295002	-0.645328
sp_v3.0_unigene192180	8.82353e-05	-0.644164	Unassigned protein
sp_v3.0_unigene10537	0.000111897	-0.643193	Chalcone synthase homolog PrChS1 n=1 Tax=Pinus radiata RepID=O24484_PINRA
sp_v3.0_unigene44471	0.000356479	-0.6427	3'-5' exonuclease, putative [Arabidopsis thaliana]
sp_v3.0_unigene26530	9.81866e-05	-0.64251	unclassified
sp_v3.0_unigene171539	0.000147722	-0.641992	EI24 domain containing protein
sp_v3.0_unigene82457	9.33215e-05	-0.641871	unclassified
sp_v3.0_unigene170373	9.75232e-05	-0.640526	TolA protein, putative n=1 Tax=Entamoeba histolytica RepID=C4LX42_ENTHI
sp_v3.0_unigene174828	0.000252764	-0.638874	Gag_spuma multi-domain protein
sp_v3.0_unigene18330	0.000151039	-0.638471	unclassified
sp_v3.0_unigene148441	0.000319549	-0.638165	Unassigned protein
sp_v3.0_unigene27675	0.000147722	-0.637544	Cytochrome c biogenesis FN n=1 Tax=Cycas taitungensis RepID=B0BLE5_CYCTA
sp_v3.0_unigene169525	9.46484e-05	-0.63705	unclassified
sp_v3.0_unigene166869	9.48695e-05	-0.636662	[I] COG1562 Phytoene/squalene synthetase
sp_v3.0_unigene10355	0.000101725	-0.634386	Inositol-tetrakisphosphate 1-kinase 3 n=2 Tax=Andropogoneae RepID=B6TDJ5_MAIZE
sp_v3.0_unigene167198	0.000241928	-0.633967	GTP-binding protein [Arabidopsis thaliana] gb|ACI49783.1| At3g12080 [Arabidopsis thaliana] gb|AEE75146.1| GTP-binding protein [Arabidopsis thaliana]
sp_v3.0_unigene79883	9.28793e-05	-0.632946	Vacuolar protein sorting protein n=1 Tax=Grosmannia clavigera kw1407 RepID=F0XHL3_GROCL
sp_v3.0_unigene173526	0.00025188	-0.63192	unclassified
sp_v3.0_unigene2867	0.00011831	-0.630744	Multicopper oxidase, type 1 [Medicago truncatula]
sp_v3.0_unigene152559	0.000105484	-0.629556	Ribosomal protein L24 n=6 Tax=Culicidae RepID=Q06DH7_ANOFN
sp_v3.0_unigene208323	0.000103715	-0.62934	GRP multi-domain protein
sp_v3.0_unigene6084	0.000280186	-0.629276	SMC_N multi-domain protein
sp_v3.0_unigene150334	0.000121406	-0.628613	Adenylyl cyclase-associated protein n=1 Tax=Monosiga brevicollis RepID=A9V0Y7_MONBE
sp_v3.0_unigene115179	0.000498231	-0.626744	HEAT n=1 Tax=Medicago truncatula RepID=A2Q1R4_MEDTR
sp_v3.0_unigene158351	0.000126272	-0.625666	Signal recognition particle 68 kDa subunit n=1 Tax=Dictyostelium fasciculatum RepID=F4Q492_9MYCE
sp_v3.0_unigene36733	0.00024613	-0.623398	Harpin-induced 1 [Medicago truncatula]
sp_v3.0_unigene27313	0.00010858	-0.622478	RING-H2 finger protein ATL78 [Arabidopsis thaliana] sp|Q6NQG7.1|ATL78_ARATH RecName: Full=RING-H2 finger protein ATL78 gb|AAQ65112.1| At1g49230 [Arabidopsis thaliana] dbj|BAD43998.1| putative RING zinc finger protein [Arabidopsis thaliana] dbj|BAD44275.1| putative RING zinc finger protein [Arabidopsis thaliana] gb|AEE32407.1| RING-H2 finger protein ATL78 [Arabidopsis thaliana]
sp_v3.0_unigene11445	0.000147943	-0.622284	ATP-dependent Clp protease proteolytic subunit n=1 Tax=Eriobotrya japonica RepID=D0EX73_9ROSA
sp_v3.0_unigene5000	0.000201902	-0.621591	Metallophos domain containing protein
sp_v3.0_unigene12074	0.000221583	-0.62145	Vesicle transport protein SFT2B, putative n=1 Tax=Ricinus communis RepID=B9RW98_RICCO
sp_v3.0_unigene145541	0.000428793	-0.620076	Unassigned protein
sp_v3.0_unigene23578	0.000445157	-0.619464	PII-like protein n=1 Tax=Pinus pinaster RepID=Q70YP6_PINPS
sp_v3.0_unigene80567	0.000208094	-0.619429	Unassigned protein
sp_v3.0_unigene111805	0.000356922	-0.617345	Unassigned protein
sp_v3.0_unigene188443	0.000139319	-0.614361	unclassified
sp_v3.0_unigene80469	0.000264042	-0.613927	vacuolar membrane protein [Coprinopsis cinerea okayama7#130] gb|EAU84437.1| vacuolar membrane protein [Coprinopsis cinerea okayama7#130]
sp_v3.0_unigene83482	0.000219151	-0.613044	unclassified
sp_v3.0_unigene173628	0.000607917	-0.612805	DinB family protein n=1 Tax=Acidovorax delafieldii 2AN RepID=C5T2N6_ACIDE
sp_v3.0_unigene40130	0.000180672	-0.609951	Cryptochrome DASH, chloroplastic/mitochondrial n=4 Tax=Oryza sativa RepID=CRYD_ORYSJ
sp_v3.0_unigene193021	0.000269129	-0.609504	2OG-Fe(II) oxygenase superfamily protein n=1 Tax=Glomerella graminicola M1.001 RepID=E3Q3W5_COLGM
sp_v3.0_unigene37461	0.000341221	-0.609394	Unassigned protein
sp_v3.0_unigene31521	0.00025188	-0.609185	ATP synthase D chain n=1 Tax=Metarhizium acridum CQMa 102 RepID=E9E4P0_METAQ
sp_v3.0_unigene5700	0.000366873	-0.60877	human Rev interacting-like protein-like [Oryza sativa Japonica Group] dbj|BAD25012.1| human Rev interacting-like protein-like [Oryza sativa Japonica Group]
sp_v3.0_unigene115565	0.000319549	-0.608201	unclassified
sp_v3.0_unigene6558	0.000430562	-0.60724	Protein binding protein, putative n=1 Tax=Ricinus communis RepID=B9S2S7_RICCO
sp_v3.0_unigene85425	0.000525874	-0.607001	Atrophin-1 multi-domain protein
sp_v3.0_unigene83302	0.000140425	-0.606247	unclassified
sp_v3.0_unigene14437	0.000172711	-0.606204	3'-5' exonuclease domain-containing protein [Arabidopsis thaliana] dbj|BAB11227.1| unnamed protein product [Arabidopsis thaliana] gb|AAP21257.1| At5g24340 [Arabidopsis thaliana] dbj|BAE99637.1| hypothetical protein [Arabidopsis thaliana] gb|AED93295.1| 3'-5' exonuclease domain-containing protein [Arabidopsis thaliana]
sp_v3.0_unigene158439	0.000490933	-0.605651	Elongation of very long chain fatty acids protein, putative n=1 Tax=Phytophthora infestans T30-4 RepID=D0MT65_PHYIT
sp_v3.0_unigene82099	0.00015303	-0.604385	unclassified
sp_v3.0_unigene51024	0.000144405	-0.604061	Unassigned protein
sp_v3.0_unigene46593	0.000174923	-0.603537	BAF1_ABF1 domain containing protein
sp_v3.0_unigene35083	0.000148828	-0.602672	Xyloglucan endotransglucosylase/hydrolase protein 9, putative n=1 Tax=Ricinus communis RepID=B9S9N2_RICCO
sp_v3.0_unigene140069	0.000393631	-0.602658	unclassified
sp_v3.0_unigene171944	0.000157452	-0.602391	unclassified
sp_v3.0_unigene23430	0.000140867	-0.602088	DUF1421 multi-domain protein
sp_v3.0_unigene86077	0.000175807	-0.601527	MFS transporter, putative n=2 Tax=Aspergillus fumigatus RepID=Q4WM36_ASPFU
sp_v3.0_unigene76083	0.00015303	-0.598855	zf-CW domain containing protein
sp_v3.0_unigene155676	0.000165414	-0.596736	centromere protein J [Pan troglodytes] sp|Q5BQN8.1|CENPJ_PANTR RecName: Full=Centromere protein J; Short=CENP-J gb|AAX30073.1| CENPJ [Pan troglodytes]
sp_v3.0_unigene175527	0.000427466	-0.595684	Unassigned protein
sp_v3.0_unigene55558	0.00025188	-0.595658	Unassigned protein
sp_v3.0_unigene15533	0.000303627	-0.595262	glucose-6-phosphate/phosphate translocator [Oryza sativa]
sp_v3.0_unigene175142	0.000328837	-0.594487	Unassigned protein
	0.000159664	-0.592933
sp_v3.0_unigene46235	0.00055042	-0.592502	unclassified
sp_v3.0_unigene102103	0.000174701	-0.591983	maternal effect embryo arrest 12 protein [Arabidopsis thaliana] gb|AAU44442.1| hypothetical protein AT2G02955 [Arabidopsis thaliana] gb|AEC05644.1| maternal effect embryo arrest 12 protein [Arabidopsis thaliana]
sp_v3.0_unigene17862	0.000714065	-0.591636	Dehydration-responsive element binding protein n=2 Tax=Aloe vera RepID=B9VJG2_ALOVR
sp_v3.0_unigene85007	0.000190845	-0.591199	unclassified
sp_v3.0_unigene66041	0.000220035	-0.590031	Unassigned protein
sp_v3.0_unigene17894	0.000191287	-0.587722	RecName: Full=Zinc finger CCCH domain-containing protein 14; Short=OsC3H14 dbj|BAD15406.1| KH domain-containing protein-like [Oryza sativa Japonica Group] gb|EAY84850.1| hypothetical protein OsI_06216 [Oryza sativa Indica Group] gb|EAZ22072.1| hypothetical protein OsJ_05736 [Oryza sativa Japonica Group] dbj|BAH01266.1| unnamed protein product [Oryza sativa Japonica Group]
sp_v3.0_unigene7453	0.00045533	-0.587243	putative GDSL-like lipase/acylhydrolase [Oryza sativa Japonica Group] gb|EAZ27591.1| hypothetical protein OsJ_11539 [Oryza sativa Japonica Group]
sp_v3.0_unigene5330	0.000293897	-0.586029	putative glucosamine-fructose-6-phosphate aminotransferase [Arabidopsis thaliana] dbj|BAB03027.1| glutamine-fructose-6-phosphate transaminase 2 [Arabidopsis thaliana] gb|AEE76855.1| putative glucosamine-fructose-6-phosphate aminotransferase [Arabidopsis thaliana]
sp_v3.0_unigene67851	0.000162539	-0.58532	Calmodulin binding heat shock protein n=2 Tax=Gossypium hirsutum RepID=Q1RN82_GOSHI
sp_v3.0_unigene107510	0.000321097	-0.584949	Unassigned protein
sp_v3.0_unigene39026	0.000376603	-0.584685	unclassified
sp_v3.0_unigene83610	0.000187749	-0.583028	unclassified
	0.000759841	-0.582569
sp_v3.0_unigene168447	0.000243919	-0.581027	unclassified
	0.000185095	-0.580336
sp_v3.0_unigene166393	0.000250332	-0.579171	Related to Yippee protein n=1 Tax=Sporisorium reilianum RepID=E6ZX86_9BASI
sp_v3.0_unigene168830	0.000341221	-0.577581	unclassified
sp_v3.0_unigene94188	0.000383238	-0.577007	Med15 multi-domain protein
sp_v3.0_unigene26254	0.000672269	-0.576486	PREDICTED: non-functional aryl hydrocarbon receptor interacting protein-like n=1 Tax=Saccoglossus kowalevskii RepID=UPI0001CB96E3
sp_v3.0_unigene200275	0.000231756	-0.57591	Unassigned protein
sp_v3.0_unigene94263	0.00051349	-0.574517	DUF1677 domain containing protein
sp_v3.0_unigene38939	0.000228439	-0.574009	F-box protein [Arabidopsis thaliana] sp|Q9FNK5.1|FB285_ARATH RecName: Full=F-box protein At5g46170 dbj|BAB08262.1| unnamed protein product [Arabidopsis thaliana] gb|AAL49842.1| unknown protein [Arabidopsis thaliana] gb|AAN13195.1| unknown protein [Arabidopsis thaliana] gb|AED95349.1| F-box protein [Arabidopsis thaliana]
sp_v3.0_unigene143369	0.000189739	-0.573481	Unassigned protein
sp_v3.0_unigene24120	0.000283503	-0.572522	unclassified
sp_v3.0_unigene14832	0.000224679	-0.572304	Mlf1IP domain containing protein
sp_v3.0_unigene5731	0.000227775	-0.571587	Phenazine biosynthesis PhzC/PhzF protein [Arabidopsis thaliana] gb|AEE82239.1| Phenazine biosynthesis PhzC/PhzF protein [Arabidopsis thaliana]
sp_v3.0_unigene4090	0.00020345	-0.571298	fasciclin-like protein FLA22 [Triticum aestivum]
sp_v3.0_unigene176531	0.000249447	-0.57084	Unassigned protein
sp_v3.0_unigene104560	0.00019372	-0.569989	Unassigned protein
sp_v3.0_unigene154694	0.000339673	-0.569339	Cyclopentanone monooxygenase n=1 Tax=Grosmannia clavigera kw1407 RepID=F0X7B3_GROCL
sp_v3.0_unigene155775	0.00022866	-0.568991	Unassigned protein
sp_v3.0_unigene11608	0.000452234	-0.568751	unclassified
sp_v3.0_unigene175005	0.000267802	-0.56781	unclassified
sp_v3.0_unigene6103	0.000225785	-0.56772	Putative glycosyl transferase [Oryza sativa Japonica Group] gb|AAO13481.1| Putative glycosyl transferase [Oryza sativa Japonica Group]
sp_v3.0_unigene56707	0.000433658	-0.565817	Unassigned protein
sp_v3.0_unigene33556	2.14507e-05	-0.564353	unclassified
sp_v3.0_unigene70236	0.00048253	-0.564197	Aldehyde dehydrogenase n=1 Tax=Acinetobacter johnsonii SH046 RepID=D0S8B3_ACIJO
	0.000246793	-0.563766
sp_v3.0_unigene9300	0.000634011	-0.562088	Cytochrome P450 750A1 n=1 Tax=Pinus taeda RepID=C75A1_PINTA
sp_v3.0_unigene192620	0.000231756	-0.561812	DUF842 domain containing protein
sp_v3.0_unigene8636	0.000285714	-0.561811	dipeptidyl-peptidase 4 [Arabidopsis thaliana] dbj|BAB10391.1| dipeptidyl peptidase IV-like protein [Arabidopsis thaliana] gb|AAP40455.1| putative dipeptidyl peptidase IV [Arabidopsis thaliana] dbj|BAE99235.1| dipeptidyl peptidase IV-like protein [Arabidopsis thaliana] gb|AED93276.1| dipeptidyl-peptidase 4 [Arabidopsis thaliana]
sp_v3.0_unigene112137	0.00055042	-0.558668	putative THO complex 2 [Oryza sativa Japonica Group]
sp_v3.0_unigene106377	0.000246351	-0.558227	SW2/SNF2 family-like protein n=1 Tax=Populus trichocarpa RepID=B9N1U6_POPTR
sp_v3.0_unigene15578	0.000286157	-0.55768	Plant synaptotagmin n=2 Tax=Selaginella moellendorffii RepID=D8REK1_SELML
sp_v3.0_unigene93668	0.000271119	-0.556964	unclassified
sp_v3.0_unigene190308	0.000267802	-0.55589	unclassified
sp_v3.0_unigene100109	0.000302742	-0.554847	Endoribonuclease Dicer homolog 3b n=2 Tax=Oryza sativa RepID=DCL3B_ORYSJ
sp_v3.0_unigene171426	0.000272888	-0.554388	PREDICTED: similar to Peptide-N(4)-(N-acetyl-beta-glucosaminyl)asparagine amidase (PNGase) (Peptide:N-glycanase) (N-glycanase 1) n=1 Tax=Ciona intestinalis RepID=UPI000180CD33
sp_v3.0_unigene73406	0.000693498	-0.553689	Putative DEAD/H (Asp-Glu-Ala-Asp/His) box polypeptide 8 (RNA helicase) n=2 Tax=Oryza sativa RepID=Q7XI36_ORYSJ
sp_v3.0_unigene31244	0.000256966	-0.553665	RecName: Full=Acid beta-fructofuranosidase; AltName: Full=Acid invertase; Short=AI; AltName: Full=Acid sucrose hydrolase; AltName: Full=Vacuolar invertase; Contains: RecName: Full=Acid beta-fructofuranosidase 30 kDa subunit; Contains: RecName: Full=Acid beta-fructofuranosidase 38 kDa subunit; Flags: Precursor dbj|BAA01107.1| invertase [Vigna radiata] prf||1905412A acid invertase
sp_v3.0_unigene86118	0.00031203	-0.553009	cytochrome p450 [Coprinopsis cinerea okayama7#130] gb|EAU84038.1| cytochrome p450 [Coprinopsis cinerea okayama7#130]
sp_v3.0_unigene173163	0.000378151	-0.552527	Unassigned protein
sp_v3.0_unigene143708	0.000295223	-0.550204	embryo-abundant protein [Picea abies]
sp_v3.0_unigene119005	0.000280628	-0.549611	aflatoxin B1-aldehyde reductase [Aspergillus niger CBS 513.88] emb|CAK45614.1| unnamed protein product [Aspergillus niger]
sp_v3.0_unigene11477	0.000528748	-0.546799	Surfeit locus protein 6 [Arabidopsis thaliana] dbj|BAB09964.1| unnamed protein product [Arabidopsis thaliana] gb|AAK63986.1| AT5g05210/K2A11_8 [Arabidopsis thaliana] gb|AAN28833.1| At5g05210/K2A11_8 [Arabidopsis thaliana] gb|AED90841.1| Surfeit locus protein 6 [Arabidopsis thaliana]
sp_v3.0_unigene108534	0.000569659	-0.546219	Unassigned protein
sp_v3.0_unigene2343	0.000568996	-0.546039	Hexokinase 6 n=1 Tax=Nicotiana tabacum RepID=Q6Q8A0_TOBAC
sp_v3.0_unigene171807	0.000367979	-0.545533	Phytanoyl-CoA dioxygenase n=1 Tax=Capsaspora owczarzaki ATCC 30864 RepID=E9CHL2_9EUKA
sp_v3.0_unigene191311	0.000361345	-0.545069	unclassified
sp_v3.0_unigene10624	0.000300752	-0.544609	Unassigned protein
sp_v3.0_unigene64063	0.000368421	-0.543979	zf-C3H1 domain containing protein
sp_v3.0_unigene176620	0.000686864	-0.542785	unclassified
sp_v3.0_unigene189468	0.000539584	-0.542466	Unassigned protein
sp_v3.0_unigene922	0.000389872	-0.541836	Unassigned protein
sp_v3.0_unigene175190	0.000345644	-0.541723	unclassified
sp_v3.0_unigene187500	0.000311146	-0.541532	unclassified
sp_v3.0_unigene29614	0.000538036	-0.541431	unclassified
sp_v3.0_unigene2836	0.00038368	-0.53978	mitogen-activated protein kinase phosphatase 1 [Arabidopsis thaliana] gb|AAK29382.1|AF312745_1 MAP kinase phosphatase [Arabidopsis thaliana] gb|AEE79361.1| mitogen-activated protein kinase phosphatase 1 [Arabidopsis thaliana]
sp_v3.0_unigene101067	0.000749668	-0.539669	DUF679 domain containing protein
sp_v3.0_unigene167893	0.000329721	-0.539587	Nucleoside transporter, putative n=1 Tax=Ricinus communis RepID=B9RW85_RICCO
sp_v3.0_unigene100378	0.000295666	-0.539414	Receptor serine-threonine protein kinase, putative n=1 Tax=Ricinus communis RepID=B9RT11_RICCO
sp_v3.0_unigene7027	0.000384343	-0.538626	Lustrin A-like n=4 Tax=Oryza sativa RepID=Q69T67_ORYSJ
sp_v3.0_unigene158112	0.00033326	-0.538264	Crinkler (CRN) family protein n=3 Tax=Phytophthora infestans RepID=D0NND8_PHYIT
sp_v3.0_unigene200461	0.000354489	-0.53664	unclassified
sp_v3.0_unigene3604	0.000707651	-0.536324	Chaperonin CPN60, mitochondrial n=5 Tax=rosids RepID=CH60A_ARATH
sp_v3.0_unigene3263	0.000563025	-0.536193	MYB transcription factor MYB133 [Glycine max]
sp_v3.0_unigene169534	0.00049801	-0.535875	Spb1_C domain containing protein
sp_v3.0_unigene36117	0.000398275	-0.534925	Unassigned protein
sp_v3.0_unigene16752	0.000759841	-0.534537	Unassigned protein
sp_v3.0_unigene147705	0.00051747	-0.534455	MARCKS multi-domain protein
sp_v3.0_unigene26876	0.000338125	-0.533491	DnaJ-like protein n=1 Tax=Glycine max RepID=A5A6Y4_SOYBN
sp_v3.0_unigene174930	0.000451791	-0.532831	C2H2 finger domain protein, putative [Neosartorya fischeri NRRL 181] gb|EAW25420.1| C2H2 finger domain protein, putative [Neosartorya fischeri NRRL 181]
sp_v3.0_unigene8387	0.000337904	-0.532732	RecName: Full=50S ribosomal protein L4, chloroplastic; Short=R-protein L4; Flags: Precursor pdb|3BBO|G Chain G, Homology Model For The Spinach Chloroplast 50s Subunit Fitted To 9.4a Cryo-Em Map Of The 70s Chlororibosome emb|CAA75149.1| chloroplast ribosomal protein L4 [Spinacia oleracea]
sp_v3.0_unigene12115	0.000413313	-0.532688	Myosin_tail_1 multi-domain protein
sp_v3.0_unigene98184	0.000589562	-0.530511	unclassified
sp_v3.0_unigene62942	0.000318222	-0.53033	Alpha/beta-hydrolase domain-containing protein n=3 Tax=Arabidopsis RepID=Q8S8G6_ARATH
sp_v3.0_unigene5589	0.000331933	-0.529787	Arsenical pump-driving atpase, putative n=1 Tax=Ricinus communis RepID=B9SY64_RICCO
sp_v3.0_unigene126999	0.000346307	-0.529766	Unassigned protein
sp_v3.0_unigene6044	0.000504644	-0.529633	antigen receptor, putative [Arabidopsis thaliana]
sp_v3.0_unigene102824	0.000387218	-0.529416	Unassigned protein
	0.000325962	-0.528291
sp_v3.0_unigene111091	0.00042636	-0.528241	Photosystem II 44 kDa protein n=1 Tax=Selaginella moellendorffii RepID=C7B2K3_SELML
sp_v3.0_unigene138427	0.000642415	-0.528073	Retrotransposon protein, putative, unclassified n=1 Tax=Oryza sativa Japonica Group RepID=Q2QTQ7_ORYSJ
sp_v3.0_unigene172185	0.000339009	-0.527951	unclassified
sp_v3.0_unigene74927	0.000676692	-0.52719	DEAD/DEAH box helicase, putative n=2 Tax=Metarhizium RepID=E9EFH5_METAQ
sp_v3.0_unigene83177	0.000458647	-0.526397	unclassified
sp_v3.0_unigene6594	0.000549978	-0.526161	beta-adaptin-like protein A [Arabidopsis thaliana] sp|Q9LDK9.1|APBLA_ARATH RecName: Full=Beta-adaptin-like protein A; Short=At-bA-Ad; Short=At-betaA-Ad; AltName: Full=AP complex subunit beta-A; AltName: Full=Adaptor protein complex AP subunit beta-A; AltName: Full=Beta-adaptin A; AltName: Full=Clathrin assembly protein complex beta large chain A gb|AAF61671.1| beta-adaptin-like protein A [Arabido…
sp_v3.0_unigene184396	0.000445378	-0.525737	Gag-pol polyprotein n=7 Tax=Glycine max RepID=Q84VH6_SOYBN
sp_v3.0_unigene105607	0.000458647	-0.524887	Unassigned protein
sp_v3.0_unigene2429	0.000546661	-0.523872	Heat shock protein 90-1 n=9 Tax=rosids RepID=HS901_ARATH
sp_v3.0_unigene85774	0.000396948	-0.523056	unclassified
sp_v3.0_unigene10326	0.00048828	-0.522925	Stachyose synthetase variant 1 n=4 Tax=Cucumis sativus RepID=A8CM21_CUCSA
sp_v3.0_unigene168432	0.000416188	-0.522661	unclassified
sp_v3.0_unigene58899	0.000458647	-0.521698	centromeric protein E [Arabidopsis thaliana] gb|AAK64143.1| putative kinesin heavy chain [Arabidopsis thaliana] gb|AAD23684.2| putative kinesin heavy chain [Arabidopsis thaliana] gb|AAN12893.1| putative kinesin heavy chain [Arabidopsis thaliana] gb|AEC07168.1| centromeric protein E [Arabidopsis thaliana]
sp_v3.0_unigene37444	0.000449801	-0.521611	Unassigned protein
sp_v3.0_unigene76366	0.00049425	-0.520692	AAA family ATPase n=1 Tax=Coprinopsis cinerea okayama7#130 RepID=A8PEZ5_COPC7
sp_v3.0_unigene104370	0.000601504	-0.519399	Unassigned protein
sp_v3.0_unigene176083	0.000539142	-0.519117	unclassified
sp_v3.0_unigene105243	0.00065502	-0.517476	Phosphoglycerate mutase-like-like protein n=6 Tax=Arabidopsis RepID=F4J8C7_ARATH
sp_v3.0_unigene57015	0.00039916	-0.517096	Unassigned protein
sp_v3.0_unigene174428	0.000484299	-0.516915	Photosystem I assembly BtpA n=1 Tax=Pedosphaera parvula Ellin514 RepID=B9XEW7_9BACT
sp_v3.0_unigene1308	0.000647059	-0.516716	fringe-related protein [Arabidopsis thaliana] gb|AAG51285.1|AC027035_8 unknown protein [Arabidopsis thaliana] gb|AEE31574.1| fringe-related protein [Arabidopsis thaliana]
sp_v3.0_unigene36823	0.000409111	-0.516594	ACS2 n=1 Tax=Ricinus communis RepID=A1X860_RICCO
sp_v3.0_unigene176113	0.000536267	-0.515177	unclassified
sp_v3.0_unigene190213	0.00040115	-0.513578	Atrophin-1 multi-domain protein
sp_v3.0_unigene23153	0.000645511	-0.51326	PREDICTED: apolipoprotein D-like n=1 Tax=Saccoglossus kowalevskii RepID=UPI0001CBBBAB
sp_v3.0_unigene173576	0.00041663	-0.512734	unclassified
sp_v3.0_unigene44872	0.000434321	-0.512574	Glyceraldehyde-3-phosphate dehydrogenase, cytosolic n=4 Tax=Spermatophyta RepID=G3PC_GINBI
sp_v3.0_unigene5440	0.000654799	-0.512494	RanBPM-like n=3 Tax=Oryza sativa RepID=Q6ZI83_ORYSJ
sp_v3.0_unigene176522	0.00051747	-0.512482	Putative ribosomal protein MRP49 n=1 Tax=Metarhizium acridum CQMa 102 RepID=E9E9I3_METAQ
sp_v3.0_unigene84294	0.000458647	-0.51208	unclassified
sp_v3.0_unigene57921	0.000428571	-0.51124	Sec63 domain containing protein
sp_v3.0_unigene70656	0.00039916	-0.510709	Unassigned protein
sp_v3.0_unigene109164	0.000512605	-0.510322	Unassigned protein
sp_v3.0_unigene32642	0.000484299	-0.509421	unclassified
sp_v3.0_unigene173498	0.00069571	-0.509393	unclassified
sp_v3.0_unigene136415	0.000436754	-0.509156	Unassigned protein
sp_v3.0_unigene17857	0.000780628	-0.508971	SNARE domain containing protein
sp_v3.0_unigene162427	0.000454887	-0.507632	cell surface glycoprotein [Haloquadratum walsbyi DSM 16790] emb|CAJ51323.1| probable cell surface glycoprotein [Haloquadratum walsbyi DSM 16790]
sp_v3.0_unigene169209	0.000417293	-0.507524	unclassified
sp_v3.0_unigene85792	0.000477886	-0.507445	Lipase n=1 Tax=Coprinopsis cinerea okayama7#130 RepID=A8PAM0_COPC7
sp_v3.0_unigene126051	0.000612561	-0.505995	PREDICTED: similar to zinc finger protein 291 [Strongylocentrotus purpuratus]
sp_v3.0_unigene192901	0.000544228	-0.505104	Glutamine synthetase, catalytic region n=1 Tax=Flavobacterium johnsoniae UW101 RepID=A5FHE2_FLAJ1
sp_v3.0_unigene193395	0.000757408	-0.504019	Unassigned protein
sp_v3.0_unigene173032	0.000711411	-0.503207	unclassified
sp_v3.0_unigene62854	0.000460416	-0.501447	Nucleotide binding protein, putative n=1 Tax=Ricinus communis RepID=B9SMG7_RICCO

## Sheet: DOWN-REGU 11PP16+11PP17
					UNIGENES
					sp_v3.0_unigene82563
					sp_v3.0_unigene10300
					sp_v3.0_unigene83160
					sp_v3.0_unigene85243
					sp_v3.0_unigene33352
					sp_v3.0_unigene194987
					sp_v3.0_unigene170213
					sp_v3.0_unigene150121
					sp_v3.0_unigene54154
					sp_v3.0_unigene175051
					sp_v3.0_unigene61733
					sp_v3.0_unigene18408
					sp_v3.0_unigene119109
					sp_v3.0_unigene175412
					sp_v3.0_unigene24568
					sp_v3.0_unigene170914
					sp_v3.0_unigene159862
					sp_v3.0_unigene183252
					sp_v3.0_unigene105261
					sp_v3.0_unigene42195
					sp_v3.0_unigene86433
					sp_v3.0_unigene175320
					sp_v3.0_unigene129723
					sp_v3.0_unigene171330
					sp_v3.0_unigene57368
					sp_v3.0_unigene185058
					sp_v3.0_unigene63788
					sp_v3.0_unigene188708
					sp_v3.0_unigene175384
					sp_v3.0_unigene200206
					sp_v3.0_unigene29985
					sp_v3.0_unigene158556
					sp_v3.0_unigene8189
					sp_v3.0_unigene124643
					sp_v3.0_unigene159144
					sp_v3.0_unigene53336
					sp_v3.0_unigene82260
					sp_v3.0_unigene171796
					sp_v3.0_unigene159168
					sp_v3.0_unigene183540
					sp_v3.0_unigene70960
					sp_v3.0_unigene172950
					sp_v3.0_unigene18848
					sp_v3.0_unigene1416
					sp_v3.0_unigene118386
					sp_v3.0_unigene183329
					sp_v3.0_unigene9725
					sp_v3.0_unigene52534
					sp_v3.0_unigene105010
					sp_v3.0_unigene157765
					sp_v3.0_unigene128311
					sp_v3.0_unigene26453
					sp_v3.0_unigene153395
					sp_v3.0_unigene3500
					sp_v3.0_unigene115889
					sp_v3.0_unigene173967
					sp_v3.0_unigene63610
					sp_v3.0_unigene42702
					sp_v3.0_unigene26661
					sp_v3.0_unigene99828
					sp_v3.0_unigene28525
					sp_v3.0_unigene176739
					sp_v3.0_unigene104710
					sp_v3.0_unigene8831
					sp_v3.0_unigene175571
					sp_v3.0_unigene118039
					sp_v3.0_unigene116523
					sp_v3.0_unigene4074
					sp_v3.0_unigene169556
					sp_v3.0_unigene117814
					sp_v3.0_unigene168724
					sp_v3.0_unigene93974
					sp_v3.0_unigene95590
					sp_v3.0_unigene184967
					sp_v3.0_unigene84974
					sp_v3.0_unigene22326
					sp_v3.0_unigene100827
					sp_v3.0_unigene15045
					sp_v3.0_unigene27453
					sp_v3.0_unigene26210
					sp_v3.0_unigene39302
					sp_v3.0_unigene24627
					sp_v3.0_unigene15853
					sp_v3.0_unigene24132
					sp_v3.0_unigene39637
					sp_v3.0_unigene47730
					sp_v3.0_unigene909
					sp_v3.0_unigene156023
					sp_v3.0_unigene78883
					sp_v3.0_unigene46084
					sp_v3.0_unigene189757
					sp_v3.0_unigene149019
					sp_v3.0_unigene198376
					sp_v3.0_unigene23696
					sp_v3.0_unigene121778
					sp_v3.0_unigene9201
					sp_v3.0_unigene172574
					sp_v3.0_unigene25816
					sp_v3.0_unigene151308
					sp_v3.0_unigene170893
					sp_v3.0_unigene85181
					sp_v3.0_unigene171990
					sp_v3.0_unigene160141
					sp_v3.0_unigene27795
					sp_v3.0_unigene169373
					sp_v3.0_unigene31032
					sp_v3.0_unigene85444
					sp_v3.0_unigene17154
					sp_v3.0_unigene82838
					sp_v3.0_unigene12122
					sp_v3.0_unigene93562
					sp_v3.0_unigene53344
					sp_v3.0_unigene25119
					sp_v3.0_unigene190447
					sp_v3.0_unigene17711
					sp_v3.0_unigene169889
					sp_v3.0_unigene22037
					sp_v3.0_unigene210134
					sp_v3.0_unigene70469
					sp_v3.0_unigene63894
					sp_v3.0_unigene78413
					sp_v3.0_unigene119699
					sp_v3.0_unigene156834
					sp_v3.0_unigene157236
					sp_v3.0_unigene70673
					sp_v3.0_unigene59879
					sp_v3.0_unigene200545
					sp_v3.0_unigene5951
					sp_v3.0_unigene6084
					sp_v3.0_unigene84329
					sp_v3.0_unigene168753
					sp_v3.0_unigene81161
					sp_v3.0_unigene23810
					sp_v3.0_unigene48104
					sp_v3.0_unigene486
					sp_v3.0_unigene68121
					sp_v3.0_unigene86798
					sp_v3.0_unigene154020
					sp_v3.0_unigene191134
					sp_v3.0_unigene31036
					sp_v3.0_unigene62092
					sp_v3.0_unigene6623
					sp_v3.0_unigene50087
					sp_v3.0_unigene52444
					sp_v3.0_unigene44103
					sp_v3.0_unigene28593
					sp_v3.0_unigene210147
					sp_v3.0_unigene71676
					sp_v3.0_unigene154587
					sp_v3.0_unigene21904
					sp_v3.0_unigene210485
					sp_v3.0_unigene70236
					sp_v3.0_unigene192081
					sp_v3.0_unigene28002
					sp_v3.0_unigene188997
					sp_v3.0_unigene156762
					sp_v3.0_unigene6368
					sp_v3.0_unigene11477
					sp_v3.0_unigene9187
					sp_v3.0_unigene192986
					sp_v3.0_unigene5543
					sp_v3.0_unigene24897
					sp_v3.0_unigene69680
					sp_v3.0_unigene154452
					sp_v3.0_unigene175804
					sp_v3.0_unigene6510
					sp_v3.0_unigene7675
					sp_v3.0_unigene1618
					sp_v3.0_unigene191275
					sp_v3.0_unigene42638
					sp_v3.0_unigene1738
					sp_v3.0_unigene83214
					sp_v3.0_unigene17082
					sp_v3.0_unigene155552
					sp_v3.0_unigene173479
					sp_v3.0_unigene83652
					sp_v3.0_unigene15202
					sp_v3.0_unigene84973
					sp_v3.0_unigene76364
					sp_v3.0_unigene136522
					sp_v3.0_unigene176747
					sp_v3.0_unigene19789
					sp_v3.0_unigene175216
					sp_v3.0_unigene4189
					sp_v3.0_unigene118562
					sp_v3.0_unigene32645
					sp_v3.0_unigene109480
					sp_v3.0_unigene169045
					sp_v3.0_unigene82645
					sp_v3.0_unigene80332
					sp_v3.0_unigene5593
					sp_v3.0_unigene85985
					sp_v3.0_unigene8491
					sp_v3.0_unigene73406
					sp_v3.0_unigene59432
					sp_v3.0_unigene30094
					sp_v3.0_unigene171571
					sp_v3.0_unigene171987
					sp_v3.0_unigene176711
					sp_v3.0_unigene110708
					sp_v3.0_unigene832
					sp_v3.0_unigene14437
					sp_v3.0_unigene82484
					sp_v3.0_unigene7095
					sp_v3.0_unigene36733
					sp_v3.0_unigene22614
					sp_v3.0_unigene193529
					sp_v3.0_unigene93610
					sp_v3.0_unigene128205
					sp_v3.0_unigene12074
					sp_v3.0_unigene171919
					sp_v3.0_unigene190429
					sp_v3.0_unigene169462
					sp_v3.0_unigene147705
					sp_v3.0_unigene94263
					sp_v3.0_unigene71886
					sp_v3.0_unigene7185
					sp_v3.0_unigene177165
					sp_v3.0_unigene209448
					sp_v3.0_unigene28500
					sp_v3.0_unigene132340
					sp_v3.0_unigene199960
					sp_v3.0_unigene174828
					sp_v3.0_unigene205546
					sp_v3.0_unigene57214
					sp_v3.0_unigene69336
					sp_v3.0_unigene171539
					sp_v3.0_unigene168742
					sp_v3.0_unigene70508
					sp_v3.0_unigene84057
					sp_v3.0_unigene36675
					sp_v3.0_unigene199141
					sp_v3.0_unigene174944
					sp_v3.0_unigene87262
					sp_v3.0_unigene169537
					sp_v3.0_unigene136236
					sp_v3.0_unigene10695
					sp_v3.0_unigene2836
					sp_v3.0_unigene38163
					sp_v3.0_unigene203862
					sp_v3.0_unigene29478
					sp_v3.0_unigene96035
					sp_v3.0_unigene87233
					sp_v3.0_unigene151099
					sp_v3.0_unigene1509
					sp_v3.0_unigene107934
					sp_v3.0_unigene192467
					sp_v3.0_unigene95490
					sp_v3.0_unigene29614
					sp_v3.0_unigene34489
					sp_v3.0_unigene209847
					sp_v3.0_unigene170895
					sp_v3.0_unigene137837
					sp_v3.0_unigene167524
					sp_v3.0_unigene166812
					sp_v3.0_unigene86334
					sp_v3.0_unigene175361
					sp_v3.0_unigene158224
					sp_v3.0_unigene15578
					sp_v3.0_unigene1378
					sp_v3.0_unigene175079
					sp_v3.0_unigene17855
					sp_v3.0_unigene160659
					sp_v3.0_unigene162398
					sp_v3.0_unigene8197
					sp_v3.0_unigene130349
					sp_v3.0_unigene172426
					sp_v3.0_unigene34155
					sp_v3.0_unigene171612
					sp_v3.0_unigene86508
					sp_v3.0_unigene73778
					sp_v3.0_unigene24760
					sp_v3.0_unigene192995
					sp_v3.0_unigene21002
					sp_v3.0_unigene115871
					sp_v3.0_unigene150219
					sp_v3.0_unigene191945
					sp_v3.0_unigene80469
					sp_v3.0_unigene6991
					sp_v3.0_unigene15289
					sp_v3.0_unigene154556
					sp_v3.0_unigene82555
					sp_v3.0_unigene99745
					sp_v3.0_unigene37930
					sp_v3.0_unigene32885
					sp_v3.0_unigene4007
					sp_v3.0_unigene5867
					sp_v3.0_unigene13688
					sp_v3.0_unigene160985
					sp_v3.0_unigene171235
					sp_v3.0_unigene173032
					sp_v3.0_unigene434
					sp_v3.0_unigene922
					sp_v3.0_unigene9318
					sp_v3.0_unigene138427
					sp_v3.0_unigene187305
					sp_v3.0_unigene12115
					sp_v3.0_unigene51024
					sp_v3.0_unigene102772
					sp_v3.0_unigene17080
					sp_v3.0_unigene150753
					sp_v3.0_unigene174301
					sp_v3.0_unigene119077
					sp_v3.0_unigene39026
					sp_v3.0_unigene2867
					sp_v3.0_unigene14328
					sp_v3.0_unigene164508
					sp_v3.0_unigene170373
					sp_v3.0_unigene171426
					sp_v3.0_unigene183375
					sp_v3.0_unigene35540
					sp_v3.0_unigene155775
					sp_v3.0_unigene74843
					sp_v3.0_unigene162497
					sp_v3.0_unigene40697
					sp_v3.0_unigene10719
					sp_v3.0_unigene83302
					sp_v3.0_unigene2327
					sp_v3.0_unigene5526
					sp_v3.0_unigene84585
					sp_v3.0_unigene169525
					sp_v3.0_unigene35083
					sp_v3.0_unigene54900
					sp_v3.0_unigene13374
					sp_v3.0_unigene6594
					sp_v3.0_unigene85007
					sp_v3.0_unigene173482
					sp_v3.0_unigene188999
					sp_v3.0_unigene109922
					sp_v3.0_unigene2220
					sp_v3.0_unigene5372
					sp_v3.0_unigene168828
					sp_v3.0_unigene97142
					sp_v3.0_unigene47753
					sp_v3.0_unigene24080
					sp_v3.0_unigene3263
					sp_v3.0_unigene5731
					sp_v3.0_unigene3828
					sp_v3.0_unigene100378
					sp_v3.0_unigene66641
					sp_v3.0_unigene174128
					sp_v3.0_unigene19258
					sp_v3.0_unigene11445
					sp_v3.0_unigene97888
					sp_v3.0_unigene173526
					sp_v3.0_unigene85557
					sp_v3.0_unigene183174
					sp_v3.0_unigene1678
					sp_v3.0_unigene5322
					sp_v3.0_unigene170462
					sp_v3.0_unigene207085
					sp_v3.0_unigene5018
					sp_v3.0_unigene85995
					sp_v3.0_unigene25579
					sp_v3.0_unigene170880
					sp_v3.0_unigene46388
					sp_v3.0_unigene159396
					sp_v3.0_unigene62459
					sp_v3.0_unigene168659
					sp_v3.0_unigene84552
					sp_v3.0_unigene176531
					sp_v3.0_unigene165123
					sp_v3.0_unigene161105
					sp_v3.0_unigene8636
					sp_v3.0_unigene171359
					sp_v3.0_unigene83177
					sp_v3.0_unigene6558
					sp_v3.0_unigene169539
					sp_v3.0_unigene172035
					sp_v3.0_unigene5589
					sp_v3.0_unigene10355
					sp_v3.0_unigene208323
					sp_v3.0_unigene24952
					sp_v3.0_unigene148210
					sp_v3.0_unigene7173
					sp_v3.0_unigene168830
					sp_v3.0_unigene190249
					sp_v3.0_unigene72277
					sp_v3.0_unigene158112
					sp_v3.0_unigene104370
					sp_v3.0_unigene33663
					sp_v3.0_unigene166987
					sp_v3.0_unigene31757
					sp_v3.0_unigene200048
					sp_v3.0_unigene176355
					sp_v3.0_unigene86077
					sp_v3.0_unigene18330
					sp_v3.0_unigene156121
					sp_v3.0_unigene81603
					sp_v3.0_unigene17894
					sp_v3.0_unigene157251
					sp_v3.0_unigene23924
					sp_v3.0_unigene82749
					sp_v3.0_unigene106377
					sp_v3.0_unigene173882
					sp_v3.0_unigene193846
					sp_v3.0_unigene32558
					sp_v3.0_unigene1984
					sp_v3.0_unigene101
					sp_v3.0_unigene119005
					sp_v3.0_unigene74927
					sp_v3.0_unigene162587
					sp_v3.0_unigene16810
					sp_v3.0_unigene8571
					sp_v3.0_unigene6103
					sp_v3.0_unigene84396
					sp_v3.0_unigene7027
					sp_v3.0_unigene100109
					sp_v3.0_unigene124768
					sp_v3.0_unigene53424
					sp_v3.0_unigene170424
					sp_v3.0_unigene192620
					sp_v3.0_unigene65091
					sp_v3.0_unigene79883
					sp_v3.0_unigene123406
					sp_v3.0_unigene183763
					sp_v3.0_unigene191311
					sp_v3.0_unigene47384
					sp_v3.0_unigene192874
					sp_v3.0_unigene176242
					sp_v3.0_unigene31470
					sp_v3.0_unigene38939
					sp_v3.0_unigene152559
					sp_v3.0_unigene76083
					sp_v3.0_unigene12124
					sp_v3.0_unigene23430
					sp_v3.0_unigene150334
					sp_v3.0_unigene83425
					sp_v3.0_unigene164188
					sp_v3.0_unigene27313
					sp_v3.0_unigene151583
					sp_v3.0_unigene46235
					sp_v3.0_unigene172185
					sp_v3.0_unigene62854
					sp_v3.0_unigene2138
					sp_v3.0_unigene85792
					sp_v3.0_unigene173163
					sp_v3.0_unigene115565
					sp_v3.0_unigene57921
					sp_v3.0_unigene158782
					sp_v3.0_unigene140069
					sp_v3.0_unigene18924
					sp_v3.0_unigene159804
					sp_v3.0_unigene106147
					sp_v3.0_unigene97271
					sp_v3.0_unigene44872
					sp_v3.0_unigene29207
					sp_v3.0_unigene175005
					sp_v3.0_unigene175190
					sp_v3.0_unigene79746
					sp_v3.0_unigene82582
					sp_v3.0_unigene26530
					sp_v3.0_unigene54385
					sp_v3.0_unigene1437
					sp_v3.0_unigene1324
					sp_v3.0_unigene102103
					sp_v3.0_unigene192180
					sp_v3.0_unigene175069
					sp_v3.0_unigene66041
					sp_v3.0_unigene166869
					sp_v3.0_unigene70656
					sp_v3.0_unigene172442
					sp_v3.0_unigene83873
					sp_v3.0_unigene57015
					sp_v3.0_unigene84124
					sp_v3.0_unigene168432
					sp_v3.0_unigene126999
					sp_v3.0_unigene165466
					sp_v3.0_unigene185496
					sp_v3.0_unigene15533
					sp_v3.0_unigene3393
					sp_v3.0_unigene10624
					sp_v3.0_unigene31244
					sp_v3.0_unigene174930
					sp_v3.0_unigene167893
					sp_v3.0_unigene2521
					sp_v3.0_unigene85067

## Sheet: UP-REGU 11PP16
SPOT_ID	adjP.value <	Log(2) Average Cond1/Cond2	DESCRIPTION
sp_v3.0_unigene13111	0	1.49884	Importin beta-3, putative n=1 Tax=Ricinus communis RepID=B9T1E9_RICCO
	0	1.56888
sp_v3.0_unigene29727	0	1.57401	MYND finger family protein [Tetrahymena thermophila] gb|EAR84286.1| MYND finger family protein [Tetrahymena thermophila SB210]
sp_v3.0_unigene27106	0	1.5777	nucleobase:cation symporter-1, NCS1 family [Arabidopsis thaliana] gb|AAK60307.1|AF385716_1 AT5g03560/F12E4 [Arabidopsis thaliana] gb|AAL87384.1| AT5g03560/F12E4 [Arabidopsis thaliana] gb|AED90626.1| nucleobase:cation symporter-1, NCS1 family [Arabidopsis thaliana]
sp_v3.0_unigene168714	0	1.58101	unclassified
sp_v3.0_unigene75518	0	1.58321	Pyruvate decarboxylase 2 n=1 Tax=Petunia x hybrida RepID=Q5BN15_PETHY
sp_v3.0_unigene51337	0	1.59297	electron transfer flavoprotein-ubiquinone oxidoreductase [Neosartorya fischeri NRRL 181] gb|EAW21551.1| electron transfer flavoprotein-ubiquinone oxidoreductase [Neosartorya fischeri NRRL 181]
	0	1.71958
sp_v3.0_unigene171748	0	1.74836	Unassigned protein
sp_v3.0_unigene153770	0	1.76654	Scramblase family protein n=1 Tax=Tetrahymena thermophila SB210 RepID=Q24C42_TETTH
sp_v3.0_unigene33556	0	1.84209	unclassified
sp_v3.0_unigene24090	0	1.98679	Elongation factor EF-3 n=1 Tax=Ectocarpus siliculosus RepID=D7FW62_ECTSI
sp_v3.0_unigene202791	0	2.00438	Chain A, Molecular Structure Of The Rod Domain Of Dictyostelium Filamin pdb|1WLH|B Chain B, Molecular Structure Of The Rod Domain Of Dictyostelium Filamin
sp_v3.0_unigene24757	0	2.04528	SPI2 protein n=1 Tax=Picea abies RepID=Q9SC55_PICAB
sp_v3.0_unigene8113	0	2.16944	polypyrimidine tract-binding protein 2 [Arabidopsis thaliana] sp|Q9FGL9.1|PTBP2_ARATH RecName: Full=Polypyrimidine tract-binding protein homolog 2 dbj|BAB08421.1| polypyrimidine tract-binding RNA transport protein-like [Arabidopsis thaliana] gb|AAU90050.1| At5g53180 [Arabidopsis thaliana] gb|AAV59265.1| At5g53180 [Arabidopsis thaliana] gb|AED96318.1| polypyrimidine tract-binding protein 2 [Arabid…
sp_v3.0_unigene163071	0	2.16992	Photosystem I P700 chlorophyll a apoprotein A2 n=638 Tax=Embryophyta RepID=PSAB_ARATH
sp_v3.0_unigene197487	0	2.32993	unclassified
sp_v3.0_unigene83714	0.000133333	1.13119	unclassified
sp_v3.0_unigene67393	0.000135135	1.11228	PAR-1b protein n=1 Tax=Nicotiana tabacum RepID=Q43588_TOBAC
sp_v3.0_unigene55619	0.000136986	1.1083	DNA repair protein RAD50, putative n=1 Tax=Ricinus communis RepID=B9T762_RICCO
sp_v3.0_unigene85273	0.000138889	1.13998	unclassified
sp_v3.0_unigene33621	0.000140845	1.15597	Cgr1 multi-domain protein
sp_v3.0_unigene98405	0.000142857	1.13126	Unassigned protein
sp_v3.0_unigene7986	0.000144928	1.11133	Nucleotide-sugar transporter family protein [Arabidopsis thaliana] sp|Q9LRP2.1|PT317_ARATH RecName: Full=Probable sugar phosphate/phosphate translocator At3g17430 dbj|BAB02919.1| unnamed protein product [Arabidopsis thaliana] gb|AAL24335.1| Unknown protein [Arabidopsis thaliana] gb|AAM13298.1| unknown protein [Arabidopsis thaliana] gb|AEE75952.1| Nucleotide-sugar transporter family protein [Arabi…
sp_v3.0_unigene8643	0.000147059	1.12448	protein phosphatase [Arabidopsis thaliana] sp|O81716.1|P2C21_ARATH RecName: Full=Probable protein phosphatase 2C 21; Short=AtPP2C21; AltName: Full=AtPPC4;2 gb|AAD23006.1| putative protein phosphatase 2C [Arabidopsis thaliana] gb|AAK92810.1| putative protein phosphatase 2C [Arabidopsis thaliana] dbj|BAB84700.1| protein phosphatase 2C [Arabidopsis thaliana] gb|AAM14148.1| putative protein phosphata…
sp_v3.0_unigene32361	0.000149254	1.11751	Peroxidase (Fragment) n=1 Tax=Pinus pinaster RepID=Q9M4B4_PINPS
sp_v3.0_unigene123480	0.000151515	1.1512	unclassified
sp_v3.0_unigene121977	0.000153846	1.16122	Unassigned protein
sp_v3.0_unigene5775	0.00015625	1.27239	Ornithine aminotransferase n=1 Tax=Pinus sylvestris RepID=Q1RPP3_PINSY
sp_v3.0_unigene177319	0.00015873	1.17569	unclassified
sp_v3.0_unigene167648	0.00016129	1.21425	Unassigned protein
sp_v3.0_unigene8181	0.000163934	1.18736	Mitochondrial import receptor subunit TOM40 n=2 Tax=Zea mays RepID=B6TEP3_MAIZE
sp_v3.0_unigene24902	0.000166667	1.20212	high mobility group-box and ARID domain-binding domain-containing protein [Arabidopsis thaliana] sp|Q9MAT6.1|HMG15_ARATH RecName: Full=High mobility group B protein 15; AltName: Full=Nucleosome/chromatin assembly factor group D 15 gb|AAF40449.1|AC004809_7 Contains similarity to the high mobility group family PF|00505 [Arabidopsis thaliana] gb|AAV84476.1| At1g04880 [Arabidopsis thaliana] gb|AAW300…
sp_v3.0_unigene2808	0.000169492	1.19691	Unassigned protein
sp_v3.0_unigene204740	0.000172414	1.32862	unclassified
sp_v3.0_unigene176363	0.000175439	1.22398	unclassified
sp_v3.0_unigene26948	0.000178571	1.21225	cytochrome b5 DIF-F [Petunia x hybrida] gb|AAR89457.1| cytochrome B5 [Petunia x hybrida] gb|ABC74800.1| cytochrome B5 [Petunia x hybrida]
sp_v3.0_unigene170399	0.000181818	1.24646	unclassified
sp_v3.0_unigene171498	0.000185185	1.23682	unclassified
sp_v3.0_unigene9535	0.000188679	1.23256	major facilitator protein [Arabidopsis thaliana] gb|AED94780.1| major facilitator protein [Arabidopsis thaliana]
sp_v3.0_unigene84875	0.000192308	1.24122	unclassified
sp_v3.0_unigene15106	0.000196078	1.24163	polyribonucleotide nucleotidyltransferase [Arabidopsis thaliana] emb|CAB43864.1| polynucleotide phosphorylase [Arabidopsis thaliana] emb|CAB43865.1| polynucleotide phosphorylase [Arabidopsis thaliana] emb|CAB87625.1| polynucleotide phosphorylase [Arabidopsis thaliana] gb|AED92050.1| polyribonucleotide nucleotidyltransferase [Arabidopsis thaliana]
sp_v3.0_unigene176420	0.0002	1.28043	viral A-type inclusion protein [Trichomonas vaginalis G3] gb|EAY21418.1| viral A-type inclusion protein, putative [Trichomonas vaginalis G3]
sp_v3.0_unigene83715	0.000204082	1.28889	unclassified
sp_v3.0_unigene131993	0.000208333	1.24972	Putative retroelement pol polyprotein n=1 Tax=Arabidopsis thaliana RepID=Q9SHL9_ARATH
sp_v3.0_unigene23041	0.000212766	1.27148	B12D domain containing protein
sp_v3.0_unigene46411	0.000217391	1.28062	DNA-directed RNA polymerase (Fragment) n=1 Tax=Ginkgo biloba RepID=Q1L6W2_GINBI
sp_v3.0_unigene173444	0.000222222	1.2546	unclassified
sp_v3.0_unigene85175	0.000227273	1.26879	unclassified
sp_v3.0_unigene1283	0.000232558	1.32447	DNA-directed RNA polymerase (Fragment) n=2 Tax=Vitis vinifera RepID=D7TA90_VITVI
sp_v3.0_unigene29904	0.000238095	1.29735	Sulfiredoxin-1, putative n=1 Tax=Ricinus communis RepID=B9SCC3_RICCO
sp_v3.0_unigene153644	0.000243902	1.06468	Cytochrom_B561 multi-domain protein
sp_v3.0_unigene37188	0.000243902	1.28856	NAD-dependent isocitrate dehydrogenase beta subunit [Brassica napus] gb|AAO61646.1| NAD-dependent isocitrate dehydrogenase beta subunit [Brassica napus]
sp_v3.0_unigene8234	0.000246914	1.05348	Alcohol dehydrogenase, putative n=1 Tax=Ricinus communis RepID=B9RM02_RICCO
sp_v3.0_unigene3117	0.00025	1.06904	Leukotriene A-4 hydrolase, putative n=1 Tax=Ricinus communis RepID=B9SD61_RICCO
sp_v3.0_unigene124501	0.00025	1.30208	unclassified
sp_v3.0_unigene2656	0.000253165	1.08567	AP-1 complex subunit gamma-2, putative n=1 Tax=Ricinus communis RepID=B9S4M0_RICCO
sp_v3.0_unigene175182	0.00025641	1.05221	pfam06027, DUF914, Eukaryotic protein of unknown function (DUF914)
sp_v3.0_unigene167733	0.00025641	1.30067	Unassigned protein
sp_v3.0_unigene56278	0.00025974	1.09854	Retrotransposon gag protein n=1 Tax=Asparagus officinalis RepID=Q2AA09_ASPOF
sp_v3.0_unigene84438	0.000263158	1.08942	API5 domain containing protein
sp_v3.0_unigene37497	0.000263158	1.31223	pyrimidine 2 [Arabidopsis thaliana] gb|AAO33381.1|AF465755_1 dihydropyrimidine amidohydrolase [Arabidopsis thaliana] dbj|BAB10038.1| dihydropyrimidinase [Arabidopsis thaliana] gb|AED91773.1| pyrimidine 2 [Arabidopsis thaliana]
sp_v3.0_unigene193650	0.00027027	1.3629	25 kDa calcium-binding protein n=1 Tax=Tetrahymena thermophila RepID=CB25_TETTH
sp_v3.0_unigene69563	0.000277778	1.31704	putative U2-associated SR140 protein [Oryza sativa Japonica Group]
sp_v3.0_unigene86600	0.000285714	1.32255	Unassigned protein
sp_v3.0_unigene106063	0.000294118	1.31953	Unassigned protein
	0.00030303	1.32968
	0.0003125	1.36633
sp_v3.0_unigene173910	0.000322581	1.37849	DUF1421 multi-domain protein
sp_v3.0_unigene127519	0.000333333	1.40807	proteophosphoglycan 5 [Leishmania major strain Friedlin] emb|CBZ12682.1| proteophosphoglycan 5 [Leishmania major strain Friedlin]
sp_v3.0_unigene22584	0.000344828	1.43258	Naphthoate synthase, putative n=1 Tax=Ricinus communis RepID=B9SH93_RICCO
sp_v3.0_unigene50490	0.000357143	1.42797	binding protein [Arabidopsis thaliana] ref|NP_001118384.1| binding protein [Arabidopsis thaliana] gb|AAD31360.1| expressed protein [Arabidopsis thaliana] gb|AAM15230.1| expressed protein [Arabidopsis thaliana] dbj|BAD44506.1| unknown protein [Arabidopsis thaliana] gb|ABE65863.1| unknown [Arabidopsis thaliana] gb|ABF19007.1| At2g25570 [Arabidopsis thaliana] gb|AEC07717.1| binding protein [Arabidop…
sp_v3.0_unigene166548	0.00037037	1.39635	DNA repair and recombination protein [Entamoeba histolytica HM-1:IMSS] gb|EAL43809.1| DNA repair and recombination protein, putative [Entamoeba histolytica HM-1:IMSS]
sp_v3.0_unigene37858	0.000384615	1.41571	Catalytic, putative n=2 Tax=Malpighiales RepID=B9SHY3_RICCO
sp_v3.0_unigene164477	0.0004	1.41584	unclassified
sp_v3.0_unigene27008	0.000416667	1.56725	transcription co-activator-like protein [Arabidopsis thaliana]
sp_v3.0_unigene108897	0.000434783	1.44139	Unassigned protein
sp_v3.0_unigene8593	0.000444444	1.04748	Amino acid binding protein, putative n=1 Tax=Ricinus communis RepID=B9RMA6_RICCO
sp_v3.0_unigene55636	0.000449438	1.06671	Retrotransposon gag protein n=1 Tax=Asparagus officinalis RepID=Q2AA50_ASPOF
sp_v3.0_unigene37764	0.000454545	1.03428	Short chain alcohol dehydrogenase, putative n=1 Tax=Ricinus communis RepID=B9T6C0_RICCO
sp_v3.0_unigene31682	0.000454545	1.44645	Mating_C multi-domain protein
	0.00045977	1.24872
sp_v3.0_unigene169579	0.000465116	1.06277	DUF3729 multi-domain protein
	0.000470588	1.11139
sp_v3.0_unigene152414	0.00047619	1.04878	NADH-ubiquinone oxidoreductase subunit [Coprinopsis cinerea okayama7#130] gb|EAU82710.1| NADH-ubiquinone oxidoreductase subunit [Coprinopsis cinerea okayama7#130]
sp_v3.0_unigene118097	0.00047619	1.45957	unclassified
sp_v3.0_unigene153087	0.000481928	1.09743	2,4-dihydroxyhept-2-ene-1,7-dioic acid aldolase n=2 Tax=Trichocomaceae RepID=B6Q3V7_PENMQ
sp_v3.0_unigene57337	0.0005	1.49215	Unassigned protein
sp_v3.0_unigene99943	0.000526316	1.47264	alpha/beta-hydrolase domain-containing protein [Arabidopsis thaliana] gb|AAK93661.1| putative lipase [Arabidopsis thaliana] gb|AAO42410.1| putative lipase [Arabidopsis thaliana] gb|AEE35524.1| alpha/beta-hydrolase domain-containing protein [Arabidopsis thaliana]
sp_v3.0_unigene22678	0.000549451	1.02984	peptidyl prolyl cis-trans isomerase [Plasmodium yoelii yoelii str. 17XNL] gb|EAA21161.1| putative peptidyl prolyl cis-trans isomerase with RNA binding region [Plasmodium yoelii yoelii]
sp_v3.0_unigene163858	0.000555556	1.49853	retrotransposon protein, putative, Ty3-gypsy sub-class [Oryza sativa Japonica Group] gb|ABA92693.1| retrotransposon protein, putative, Ty3-gypsy subclass [Oryza sativa Japonica Group]
sp_v3.0_unigene22386	0.000638298	1.02413	unclassified
sp_v3.0_unigene58708	0.000645161	1.031	Retrotransposon protein, putative, unclassified n=1 Tax=Oryza sativa Japonica Group RepID=Q2R0T5_ORYSJ
sp_v3.0_unigene57969	0.000652174	1.0283	F13M7.11 n=1 Tax=Arabidopsis thaliana RepID=Q9MAT8_ARATH
sp_v3.0_unigene30862	0.000736842	1.03395	putative ribonuclease P/MRP protein subunit POP5 [Arabidopsis thaliana] sp|Q6AWV1.1|POP5_ARATH RecName: Full=Probable ribonuclease P/MRP protein subunit POP5; AltName: Full=Protein EMBRYO DEFECTIVE 1687 gb|AAT85743.1| At1g04635 [Arabidopsis thaliana] gb|AAU95432.1| At1g04635 [Arabidopsis thaliana] gb|AEE27725.1| putative ribonuclease P/MRP protein subunit POP5 [Arabidopsis thaliana]
sp_v3.0_unigene169339	0.000833333	1.08781	PDCD2_C domain containing protein
sp_v3.0_unigene171967	0.000909091	1.00229	unclassified
sp_v3.0_unigene162409	0.000918367	1.00845	OSIGBa0124C14.4 protein n=1 Tax=Oryza sativa RepID=Q01N27_ORYSA
sp_v3.0_unigene23649	0.000927835	0.994261	Arabinofuranosidase n=1 Tax=Streptomyces sviceus ATCC 29083 RepID=B5HRG8_9ACTO
sp_v3.0_unigene30058	0.000990099	0.993281	60S ribosomal protein L31 n=5 Tax=Pinaceae RepID=RL31_PICMA
sp_v3.0_unigene120017	0.001	1.00758	Related to glycine-rich RNA-binding protein n=3 Tax=Ustilaginaceae RepID=E6ZV98_9BASI
sp_v3.0_unigene141884	0.00107843	1.04272	putative anther ethylene-upregulated protein ER1 [Oryza sativa Japonica Group]
sp_v3.0_unigene148792	0.00125	0.972696	Unassigned protein
sp_v3.0_unigene42265	0.00126214	0.992626	Histone H2A n=15 Tax=Embryophyta RepID=A5AKG7_VITVI
sp_v3.0_unigene176313	0.00136364	0.968023	unclassified
sp_v3.0_unigene173951	0.00137615	0.972636	PREDICTED: acid sphingomyelinase-like phosphodiesterase 3b-like n=2 Tax=Xenopus (Silurana) tropicalis RepID=UPI0001DE843B
sp_v3.0_unigene77632	0.00138889	0.972407	Cellulase CEL2 n=2 Tax=Leptosphaeria maculans RepID=Q9P8K7_LEPMC
sp_v3.0_unigene9241	0.00140187	0.955296	Low molecular weight protein-tyrosine-phosphatase, putative n=1 Tax=Ricinus communis RepID=B9SSV5_RICCO
sp_v3.0_unigene168899	0.00141509	0.974776	Antibiotic biosynthesis monooxygenase n=1 Tax=Pirellula staleyi DSM 6068 RepID=D2R8K3_PIRSD
sp_v3.0_unigene184661	0.00142857	0.981619	unclassified
sp_v3.0_unigene11485	0.00153153	1.01518	unclassified
sp_v3.0_unigene9078	0.00168142	0.944162	Dolichyl-phosphate mannosyltransferase polypeptide 3 n=2 Tax=Arabidopsis RepID=Q8LEQ4_ARATH
sp_v3.0_unigene169914	0.00169643	0.964388	Conditioned medium factor n=3 Tax=Xanthomonas campestris pv. campestris RepID=Q4UZW3_XANC8
sp_v3.0_unigene99538	0.00175439	0.943623	N-acetyltransferase, putative n=1 Tax=Ricinus communis RepID=B9SGZ0_RICCO
sp_v3.0_unigene118699	0.00181035	0.968561	Assimilatory sulfite reductase n=1 Tax=Coprinopsis cinerea okayama7#130 RepID=A8NXY0_COPC7
sp_v3.0_unigene1221	0.00182609	0.928218	NADH-ubiquinone oxidoreductase chain 4L n=1 Tax=Asplenium nidus RepID=E0CJK3_ASPND
	0.00193277	0.934254
sp_v3.0_unigene12271	0.00194915	0.936902	DHFS-FPGS homolog C [Arabidopsis thaliana] gb|AEE74866.1| DHFS-FPGS homolog C [Arabidopsis thaliana]
sp_v3.0_unigene3689	0.00196581	0.945388	alanine:glyoxylate aminotransferase 2 homolog [Arabidopsis thaliana]
sp_v3.0_unigene172745	0.00233333	0.9804	unclassified
sp_v3.0_unigene23003	0.00254098	0.934366	Unassigned protein
sp_v3.0_unigene94609	0.00256	0.947569	Cyclophilin 59 n=4 Tax=Arabidopsis RepID=Q6Q151_ARATH
	0.00256198	0.916064
sp_v3.0_unigene38814	0.00258064	0.930484	Unassigned protein
sp_v3.0_unigene75538	0.00260163	0.989116	Multidrug resistance-associated protein member 2 n=11 Tax=Cyprinidae RepID=F1DB26_DANRE
sp_v3.0_unigene208571	0.00285714	0.900919	Unassigned protein
sp_v3.0_unigene130085	0.00287879	0.91178	[R] COG2319 FOG: WD40 repeat
sp_v3.0_unigene5645	0.00289062	0.897818	CRK1 protein n=1 Tax=Beta vulgaris subsp. vulgaris RepID=Q9LDC1_BETVU
sp_v3.0_unigene175535	0.00290076	0.898409	unclassified
sp_v3.0_unigene1627	0.00291339	0.879537	protein kinase-like protein [Arabidopsis thaliana] gb|AAF05853.1|AC011698_4 putative casein kinase [Arabidopsis thaliana] gb|AEE74014.1| protein kinase-like protein [Arabidopsis thaliana]
sp_v3.0_unigene150507	0.00292308	0.885937	Glycosylphosphatidylinositol-specific phospholipase C (ISS) n=1 Tax=Ostreococcus tauri RepID=Q00X88_OSTTA
	0.00293651	0.890659
sp_v3.0_unigene13308	0.00294574	0.900155	Sec20 family protein n=4 Tax=Andropogoneae RepID=B6TQD1_MAIZE
sp_v3.0_unigene159067	0.00298507	0.943352	PREDICTED: structural maintenance of chromosomes protein 3 [Apis mellifera]
sp_v3.0_unigene29602	0.00302158	0.88297	Unassigned protein
sp_v3.0_unigene157470	0.00304348	0.875748	M-phase inducer phosphatase 2 (Fragment) n=1 Tax=Trichinella spiralis RepID=E5T190_TRISP
sp_v3.0_unigene153465	0.00305556	0.907331	Pre-mRNA-processing-splicing factor 8 n=2 Tax=Oomycetes RepID=D0NFV2_PHYIT
sp_v3.0_unigene66503	0.00306569	0.874824	RIO kinase [Nicotiana tabacum]
sp_v3.0_unigene27147	0.00307692	0.878489	Unassigned protein
sp_v3.0_unigene106123	0.00308823	0.888774	Unassigned protein
sp_v3.0_unigene170047	0.00309859	0.900574	Hemerythrin HHE cation binding domain protein n=1 Tax=Methylobacter tundripaludum SV96 RepID=E1MUT5_9GAMM
sp_v3.0_unigene152535	0.00310345	0.894878	Unassigned protein
sp_v3.0_unigene154089	0.00311111	0.895227	GABa receptor subunit family member (gab-1) [Caenorhabditis elegans] sp|O18276.3|GBRB_CAEEL RecName: Full=Gamma-aminobutyric acid receptor subunit beta; AltName: Full=GABA(A) receptor subunit beta; Flags: Precursor emb|CAB07719.3| C. elegans protein ZC482.1, confirmed by transcript evidence [Caenorhabditis elegans]
	0.00312057	0.884944
sp_v3.0_unigene120249	0.00314286	0.880787	metallopeptidase M24-like protein [Arabidopsis thaliana] gb|AEE28426.1| metallopeptidase M24-like protein [Arabidopsis thaliana]
sp_v3.0_unigene126622	0.00333333	0.877587	unclassified
sp_v3.0_unigene69912	0.00335616	0.901017	Nrap domain containing protein
sp_v3.0_unigene86295	0.00344371	0.864795	Unassigned protein
sp_v3.0_unigene105098	0.00344595	0.866867	unclassified
sp_v3.0_unigene65904	0.00346667	0.905702	putative translation factor [Arabidopsis thaliana] gb|AAF03443.1|AC010797_19 hypothetical protein [Arabidopsis thaliana] gb|AAL84979.1| At3g1920/F28J7.25 [Arabidopsis thaliana] gb|AAN28792.1| At3g1920/F28J7.25 [Arabidopsis thaliana] gb|AEE73735.1| putative translation factor [Arabidopsis thaliana]
sp_v3.0_unigene85328	0.00348993	0.872531	unclassified
sp_v3.0_unigene79769	0.00357143	0.90678	potassium transporter-like protein [Arabidopsis thaliana] emb|CAB78384.1| potassium transporter-like protein [Arabidopsis thaliana]
sp_v3.0_unigene194654	0.00359477	0.87152	unclassified
sp_v3.0_unigene15111	0.00361842	0.861917	Ubiquitin-protein ligase, putative n=1 Tax=Ricinus communis RepID=B9SI29_RICCO
	0.00367742	0.88116
sp_v3.0_unigene49923	0.00379747	0.858713	membrane-anchored ubiquitin-fold protein 6 [Arabidopsis thaliana] sp|Q8GWJ6.1|MUB6_ARATH RecName: Full=Membrane-anchored ubiquitin-fold protein 6; Short=AtMUB6; Short=Membrane-anchored ub-fold protein 6; Flags: Precursor dbj|BAC43392.1| unknown protein [Arabidopsis thaliana] gb|AAO63873.1| unknown protein [Arabidopsis thaliana] gb|AEE30189.1| membrane-anchored ubiquitin-fold protein 6 [Arabidopsi…
sp_v3.0_unigene189948	0.00382166	0.863661	Nicotinamide nucleotide transhydrogenase n=1 Tax=Ectocarpus siliculosus RepID=D7FQ93_ECTSI
sp_v3.0_unigene7231	0.00384615	0.88135	DUF3755 domain containing protein
sp_v3.0_unigene122318	0.00389937	0.868175	Unassigned protein
sp_v3.0_unigene78071	0.0039375	0.85516	Splicing factor 3B subunit, putative n=1 Tax=Ricinus communis RepID=B9RZ56_RICCO
sp_v3.0_unigene193177	0.00397516	0.873612	Protamine_P1 multi-domain protein
sp_v3.0_unigene33786	0.00401235	0.853248	Non-specific lipid-transfer protein n=4 Tax=Pinus RepID=NLTP_PINTA
sp_v3.0_unigene82074	0.00403614	0.846888	unclassified
sp_v3.0_unigene171148	0.00406061	0.851532	GRP multi-domain protein
sp_v3.0_unigene55306	0.00408537	0.906286	unclassified
sp_v3.0_unigene22397	0.00411043	0.863027	armadillo repeat-containing kinesin-like protein 3 [Arabidopsis thaliana] sp|Q9FZ06.1|ARK3_ARATH RecName: Full=Armadillo repeat-containing kinesin-like protein 3; AltName: Full=Phosphatidic acid kinase gb|AAG08965.1|AF159052_1 kinesin-like protein [Arabidopsis thaliana] dbj|BAF95587.1| armadillo repeat kinesin3 [Arabidopsis thaliana] gb|AEE28880.1| armadillo repeat-containing kinesin-like protein…
sp_v3.0_unigene22718	0.00413174	0.919267	Ubiquitin carrier protein n=1 Tax=Picea sitchensis RepID=B8LMJ3_PICSI
sp_v3.0_unigene170421	0.00441176	0.831203	unclassified
sp_v3.0_unigene26547	0.00443787	0.849151	Emm-like cell surface protein CspZ.2 n=1 Tax=Streptococcus equi subsp. zooepidemicus MGCS10565 RepID=B4U0L4_STREM
sp_v3.0_unigene86623	0.00444444	0.843255	unclassified
sp_v3.0_unigene4178	0.00446429	0.834927	Mitochondrial glycoprotein family protein [Arabidopsis thaliana] gb|AAM91613.1| putative protein [Arabidopsis thaliana] gb|AAN15390.1| putative protein [Arabidopsis thaliana] dbj|BAH19625.1| AT4G32605 [Arabidopsis thaliana] gb|AEE86088.1| Mitochondrial glycoprotein family protein [Arabidopsis thaliana]
	0.0045977	0.826412
sp_v3.0_unigene78715	0.00460227	0.836689	RING/U-box domain-containing protein n=4 Tax=Arabidopsis RepID=F4JKK0_ARATH
sp_v3.0_unigene159360	0.00462428	0.832948	Class IV chitinase 4-5 n=2 Tax=Pseudotsuga menziesii RepID=D7P711_PSEMZ
sp_v3.0_unigene46827	0.00462857	0.834465	Ethylene-responsive element binding factor-like protein n=5 Tax=Picea sitchensis RepID=E0ZGY9_PICSI
sp_v3.0_unigene190057	0.00463277	0.80651	unclassified
sp_v3.0_unigene103660	0.00465116	0.832839	WD40 repeat-containing protein [Dictyostelium discoideum AX4] sp|Q55FJ2.1|WDR91_DICDI RecName: Full=WD repeat-containing protein 91 homolog gb|EAL73495.1| WD40 repeat-containing protein [Dictyostelium discoideum AX4]
sp_v3.0_unigene143204	0.00469274	0.823412	unclassified
sp_v3.0_unigene186159	0.00469613	0.841949	Putative lipoprotein n=1 Tax=Plesiocystis pacifica SIR-1 RepID=A6GH12_9DELT
sp_v3.0_unigene58159	0.0047191	0.843144	Unassigned protein
sp_v3.0_unigene128462	0.00472222	0.802015	Unassigned protein
sp_v3.0_unigene114077	0.00472528	0.882007	Unassigned protein
sp_v3.0_unigene86644	0.0047541	0.813759	RasGEF domain-containing protein n=1 Tax=Glomerella graminicola M1.001 RepID=E3QMW1_COLGM
sp_v3.0_unigene159272	0.00478261	0.856952	calcyphosine-like [Xenopus (Silurana) tropicalis] gb|AAI21609.1| hypothetical protein LOC549278 [Xenopus (Silurana) tropicalis]
sp_v3.0_unigene96655	0.00483871	0.8396	Protein transport protein sec23, putative n=1 Tax=Ricinus communis RepID=B9SKJ9_RICCO
sp_v3.0_unigene86856	0.00484848	0.99622	Unassigned protein
sp_v3.0_unigene176383	0.00486487	0.809624	Unassigned protein
sp_v3.0_unigene84005	0.00486631	0.809085	Unassigned protein
sp_v3.0_unigene186626	0.0048731	0.905186	CTD multi-domain protein
sp_v3.0_unigene75919	0.00489583	0.81934	DNA polymerase theta subunit n=2 Tax=Arabidopsis RepID=Q588V7_ARATH
sp_v3.0_unigene563	0.00489796	0.837562	Serine/threonine-protein phosphatase (Fragment) n=5 Tax=Magnoliophyta RepID=D7T1Q5_VITVI
sp_v3.0_unigene672	0.00492147	0.800686	ABC(membrane) family transporter: cobalt ion [Ostreococcus lucimarinus CCE9901] gb|ABP00466.1| ABC(membrane) family transporter: cobalt ion [Ostreococcus lucimarinus CCE9901]
sp_v3.0_unigene456	0.00492308	0.805633	Unassigned protein
sp_v3.0_unigene174539	0.00494681	0.806265	unclassified
sp_v3.0_unigene83202	0.00494737	0.826305	unclassified
sp_v3.0_unigene131510	0.00494845	0.817108	unclassified
sp_v3.0_unigene20765	0.00497355	0.801152	AF-4 multi-domain protein
sp_v3.0_unigene86830	0.00497409	0.80498	unclassified
sp_v3.0_unigene205449	0.00497487	0.80243	unclassified
sp_v3.0_unigene6586	0.005	0.846232	transcription factor PCF6 [Oryza sativa Japonica Group]
sp_v3.0_unigene31416	0.00507463	0.832115	Unassigned protein
sp_v3.0_unigene23754	0.00514852	0.806691	PREDICTED: caldesmon 1 n=1 Tax=Taeniopygia guttata RepID=UPI000194E54D
sp_v3.0_unigene12884	0.00522168	0.806401	Pheophorbide A oxygenase, putative n=1 Tax=Ricinus communis RepID=B9T573_RICCO
sp_v3.0_unigene173994	0.0054902	0.864957	unclassified
sp_v3.0_unigene169137	0.00550725	0.808397	CRE-GPC-1 protein n=1 Tax=Caenorhabditis remanei RepID=E3MVK7_CAERE
sp_v3.0_unigene55100	0.00553398	0.809043	pol protein [Picea abies]
	0.00556098	0.795537
sp_v3.0_unigene36917	0.00561905	0.927981	unclassified
sp_v3.0_unigene30930	0.00564593	0.939029	Putative 60S ribosomal protein RPL26 n=1 Tax=Phoronis muelleri RepID=B2YI44_9BILA
sp_v3.0_unigene74822	0.00567308	0.780649	peptide chain release factor 1 n=1 Tax=Pseudomonas syringae pv. syringae FF5 RepID=UPI0001CC1E3A
sp_v3.0_unigene67312	0.0056872	0.802903	Unassigned protein
sp_v3.0_unigene172067	0.00577465	0.848426	unclassified
sp_v3.0_unigene87289	0.00580189	0.816778	unclassified
sp_v3.0_unigene12236	0.00585062	0.789567	RecName: Full=Serine/threonine-protein kinase ATR dbj|BAD61693.1| putative AtRAD3 [Oryza sativa Japonica Group] dbj|BAD62537.1| putative AtRAD3 [Oryza sativa Japonica Group]
sp_v3.0_unigene20888	0.005875	0.851309	unclassified
sp_v3.0_unigene12051	0.00589958	0.773071	Unassigned protein
sp_v3.0_unigene8288	0.00590909	0.778719	putative transcription factor BHLH10 [Arabidopsis thaliana] gb|AAD20667.1| unknown protein [Arabidopsis thaliana]
sp_v3.0_unigene169398	0.00591489	0.907304	unclassified
sp_v3.0_unigene38858	0.00592275	0.891846	DUF1777 domain containing protein
sp_v3.0_unigene205500	0.00592437	0.864722	Glycosyl hydrolase, putative n=1 Tax=Talaromyces stipitatus ATCC 10500 RepID=B8M4F5_TALSN
sp_v3.0_unigene158512	0.00593074	0.810567	Complex1_LYR domain containing protein
sp_v3.0_unigene24717	0.0059322	0.773003	Putative cytochrome c biogenesis ccmB-like mitochondrial protein n=13 Tax=Magnoliophyta RepID=CCMB_ARATH
	0.00594017	0.759525
sp_v3.0_unigene184246	0.00594828	0.779261	DUF1993 multi-domain protein
sp_v3.0_unigene151588	0.00594937	0.775254	U4/U6 small nuclear ribonucleoprotein Prp4, putative n=1 Tax=Pediculus humanus corporis RepID=E0W1Z2_PEDHC
sp_v3.0_unigene17047	0.00595652	0.828035	glyceraldehyde-3-phosphate dehydrogenase B subunit [Glycine max]
sp_v3.0_unigene27677	0.00598214	0.78648	Unassigned protein
sp_v3.0_unigene7994	0.00598253	0.783519	Calcium dependent protein kinase 23 n=4 Tax=rosids RepID=B9HCX6_POPTR
sp_v3.0_unigene85971	0.006	0.868998	unclassified
sp_v3.0_unigene174077	0.00600877	0.821348	unclassified
sp_v3.0_unigene113658	0.00600897	0.788548	unclassified
	0.00602804	0.79805
sp_v3.0_unigene3576	0.00603524	0.893347	putative methylcrotonyl-CoA carboxylase beta chain, mitochondrial precursor [Oryza sativa Japonica Group]
sp_v3.0_unigene153313	0.00603604	0.819022	Ribosomal protein L15 n=1 Tax=Polysphondylium pallidum RepID=D3BGQ4_POLPA
sp_v3.0_unigene158121	0.00604839	0.841358	Unassigned protein
sp_v3.0_unigene104863	0.00605691	0.783021	Unassigned protein
sp_v3.0_unigene159296	0.00606195	0.767719	Gag-Pol polyprotein n=1 Tax=Lotus japonicus RepID=B8YLY7_LOTJA
sp_v3.0_unigene114337	0.00606335	0.837895	Fyve finger-containing phosphoinositide kinase, fyv1, putative n=1 Tax=Ricinus communis RepID=B9RR30_RICCO
sp_v3.0_unigene170188	0.00607287	0.831687	unclassified
sp_v3.0_unigene86819	0.00608163	0.755632	unclassified
sp_v3.0_unigene152952	0.00609054	0.775376	C2 domain containing protein n=1 Tax=Tetrahymena thermophila SB210 RepID=Q239Y2_TETTH
sp_v3.0_unigene175230	0.00609091	0.889935	unclassified
sp_v3.0_unigene148939	0.00609302	0.776749	pentatricopeptide repeat-containing protein [Arabidopsis thaliana] sp|Q9C9U0.1|PP118_ARATH RecName: Full=Pentatricopeptide repeat-containing protein At1g73710 gb|AAG52063.1|AC012679_1 hypothetical protein; 49134-52109 [Arabidopsis thaliana] gb|AEE35500.1| pentatricopeptide repeat-containing protein [Arabidopsis thaliana]
sp_v3.0_unigene3494	0.00610092	0.807412	GSK3/shaggy-like protein kinase n=1 Tax=Selaginella moellendorffii RepID=D8SX29_SELML
sp_v3.0_unigene914	0.00610656	0.766273	Unassigned protein
sp_v3.0_unigene27253	0.00611872	0.823667	Unassigned protein
sp_v3.0_unigene140307	0.00612903	0.787035	PREDICTED: similar to protease, reverse transcriptase and RNase H n=2 Tax=Tribolium castaneum RepID=UPI0001758A2A
sp_v3.0_unigene93756	0.00615741	0.849428	Protein-L-isoaspartate O-methyltransferase n=1 Tax=Picea sitchensis RepID=D5ADW3_PICSI
sp_v3.0_unigene174038	0.00638554	0.774677	Transformer domain containing protein
sp_v3.0_unigene123764	0.00653386	0.77784	Putative potassium transporter n=1 Tax=Nicotiana tabacum RepID=E9KBN5_TOBAC
sp_v3.0_unigene171286	0.00654762	0.746587	unclassified
sp_v3.0_unigene23279	0.00656	0.762465	COMM domain-containing protein 9 [Danio rerio] gb|AAI34985.1| Si:ch211-154e15.3 protein [Danio rerio]
sp_v3.0_unigene175224	0.00656127	0.767698	unclassified
sp_v3.0_unigene24713	0.00660156	0.780494	hydrophobic surface binding protein A [Aspergillus oryzae RIB40] dbj|BAE53453.1| hydrophobic surface binding protein A [Aspergillus oryzae]
sp_v3.0_unigene5133	0.00661417	0.800597	unclassified
sp_v3.0_unigene112176	0.00662745	0.754104	Actin related protein n=1 Tax=Populus trichocarpa RepID=B9GHK1_POPTR
sp_v3.0_unigene120554	0.00669261	0.763229	Atrophin-1 multi-domain protein
sp_v3.0_unigene169056	0.00674419	0.744776	unclassified
sp_v3.0_unigene184119	0.00683398	0.761271	manganese tracking factor for mitochondrial SOD2 [Arabidopsis thaliana] gb|AAL16202.1|AF428433_1 AT4g27940/T13J8_50 [Arabidopsis thaliana] gb|AAM62590.1| unknown [Arabidopsis thaliana] gb|AAM78059.1| AT4g27940/T13J8_50 [Arabidopsis thaliana] gb|AEE85411.1| manganese tracking factor for mitochondrial SOD2 [Arabidopsis thaliana]
sp_v3.0_unigene148297	0.00708812	0.753166	Ribonuclease H n=1 Tax=Medicago truncatula RepID=Q1S5K3_MEDTR
sp_v3.0_unigene15560	0.00709924	0.752173	DUF566 domain containing protein
sp_v3.0_unigene173354	0.00711539	0.775519	Herpes_gp2 multi-domain protein
sp_v3.0_unigene29646	0.00718631	0.899382	Inhibitor_I9 domain containing protein
sp_v3.0_unigene62638	0.00721805	0.801689	3'-5'-exoribonuclease family protein [Arabidopsis thaliana] ref|NP_850537.1| 3'-5'-exoribonuclease family protein [Arabidopsis thaliana] gb|AAG40370.1|AF325018_1 AT3g07750 [Arabidopsis thaliana] dbj|BAC43581.1| putative 3' exoribonuclease [Arabidopsis thaliana] gb|AAW28551.1| At3g07750 [Arabidopsis thaliana] gb|AEE74598.1| 3'-5'-exoribonuclease family protein [Arabidopsis thaliana] gb|AEE74599.1|…
sp_v3.0_unigene188956	0.00724528	0.725923	Herpes_gp2 multi-domain protein
sp_v3.0_unigene3779	0.00727273	0.783643	Pseudotzain n=3 Tax=Pinaceae RepID=Q40922_PSEMZ
sp_v3.0_unigene174316	0.00779026	0.733776	unclassified
sp_v3.0_unigene25466	0.00783582	0.729765	Plastocyanin-like domain-containing protein [Arabidopsis thaliana] gb|AAK95270.1|AF410284_1 At2g15780/F19G14.22 [Arabidopsis thaliana] gb|AAD41986.1| expressed protein [Arabidopsis thaliana] gb|AAM10346.1| At2g15780/F19G14.22 [Arabidopsis thaliana] gb|AEC06437.1| Plastocyanin-like domain-containing protein [Arabidopsis thaliana]
	0.00791822	0.770117
sp_v3.0_unigene176771	0.00796296	0.846672	Unassigned protein
sp_v3.0_unigene166246	0.00808118	0.76206	Unassigned protein
sp_v3.0_unigene84470	0.00808823	0.766361	unclassified
sp_v3.0_unigene191148	0.00813187	0.754624	Niemann-Pick Type C-2, putative n=1 Tax=Aedes aegypti RepID=Q16VI4_AEDAE
sp_v3.0_unigene167889	0.00828467	0.73322	unclassified
sp_v3.0_unigene177111	0.00861818	0.752236	ER to Golgi transport-related protein, putative n=3 Tax=Filobasidiella/Cryptococcus neoformans species complex RepID=E6R2F7_CRYGW
sp_v3.0_unigene172161	0.00862816	0.739157	unclassified
sp_v3.0_unigene80655	0.00865942	0.771534	Tetratricopeptide repeat protein, putative n=1 Tax=Ricinus communis RepID=B9T1U9_RICCO
sp_v3.0_unigene2747	0.00895683	0.721084	DUF791 multi-domain protein
sp_v3.0_unigene198719	0.00913978	0.723053	Alcohol dehydrogenase IV n=1 Tax=Coprinopsis cinerea okayama7#130 RepID=A8N6W8_COPC7
sp_v3.0_unigene110943	0.00925	0.781959	PREDICTED: similar to glucosamine-fructose-6-phosphate aminotransferase n=1 Tax=Ciona intestinalis RepID=UPI000180C023
	0.00950355	0.782024
sp_v3.0_unigene5974	0.00953737	0.712651	Serine-threonine protein kinase, plant-type, putative n=1 Tax=Ricinus communis RepID=B9S2F4_RICCO
sp_v3.0_unigene87037	0.00968421	0.750732	unclassified
sp_v3.0_unigene100332	0.00968531	0.74144	unclassified
sp_v3.0_unigene23913	0.00968641	0.729314	Thioredoxin n=1 Tax=Neosartorya fischeri NRRL 181 RepID=A1DAE3_NEOFI
sp_v3.0_unigene20506	0.00971731	0.742545	Cholesterol transport protein n=1 Tax=Populus trichocarpa RepID=B9HPX9_POPTR
sp_v3.0_unigene154550	0.00971831	0.734858	PLRV_ORF5 domain containing protein
sp_v3.0_unigene42789	0.00996528	0.721774	unclassified
sp_v3.0_unigene133569	0.0102076	0.737812	myb proto-oncogene protein [Arabidopsis thaliana] dbj|BAB02863.1| transcription factor-like protein [Arabidopsis thaliana] gb|AAS10061.1| MYB transcription factor [Arabidopsis thaliana] gb|ABE65977.1| myb family transcription factor [Arabidopsis thaliana] gb|AEE77449.1| myb proto-oncogene protein [Arabidopsis thaliana]
sp_v3.0_unigene112081	0.0103103	0.732133	Unassigned protein
sp_v3.0_unigene173027	0.0103754	0.754809	LIM-type zinc finger-containing protein n=1 Tax=Dictyostelium discoideum RepID=C7G047_DICDI
sp_v3.0_unigene119219	0.0103767	0.708295	similar to CG8729-PA, isoform A; K03469 ribonuclease HI [EC:3.1.26.4]
sp_v3.0_unigene190659	0.010378	0.698083	unclassified
sp_v3.0_unigene107394	0.0104422	0.791575	Unassigned protein
sp_v3.0_unigene96109	0.0105424	0.740059	Nodulin, putative n=1 Tax=Ricinus communis RepID=B9T8S9_RICCO
sp_v3.0_unigene165880	0.010777	0.80692	Probable mannitol dehydrogenase n=2 Tax=Medicago sativa RepID=MTDH_MEDSA
sp_v3.0_unigene63841	0.0108	0.696186	neutral invertase 6 [Populus sp. UG-2006]
sp_v3.0_unigene18444	0.0108361	0.702277	24 kDa seed maturation protein n=1 Tax=Elaeis guineensis RepID=B3TLN1_ELAGV
sp_v3.0_unigene156819	0.0108418	0.781334	Unassigned protein
sp_v3.0_unigene15583	0.0108725	0.786577	Unassigned protein
sp_v3.0_unigene8501	0.0109635	0.708319	Serine/threonine-protein phosphatase 2A 65 kDa regulatory subunit A beta isoform n=23 Tax=Magnoliophyta RepID=2AAB_ARATH
sp_v3.0_unigene194759	0.0111881	0.685118	Unassigned protein
sp_v3.0_unigene193107	0.0111921	0.762965	unclassified
sp_v3.0_unigene2965	0.0112131	0.694724	putative calcium-independent phospholipase A2 [Oryza sativa Japonica Group]
sp_v3.0_unigene8359	0.0112171	0.729765	DNA mismatch repair protein Msh3 [Arabidopsis thaliana] sp|O65607.2|MSH3_ARATH RecName: Full=DNA mismatch repair protein Msh3; Short=AtMsh3 emb|CAA07684.1| Msh3 protein [Arabidopsis thaliana] gb|AEE85075.1| DNA mismatch repair protein Msh3 [Arabidopsis thaliana]
sp_v3.0_unigene29684	0.0115359	0.687717	40S ribosomal protein S29 n=4 Tax=Magnoliophyta RepID=RS29_ARATH
sp_v3.0_unigene171480	0.0118893	0.712425	Unassigned protein
sp_v3.0_unigene187529	0.0122727	0.737905	unclassified
sp_v3.0_unigene200516	0.0123151	0.712544	unclassified
sp_v3.0_unigene196844	0.0123226	0.696907	Unassigned protein
sp_v3.0_unigene991	0.0123397	0.777407	dopamine beta-monooxygenase N-terminal domain-containing protein-like [Oryza sativa Japonica Group] gb|EAZ37829.1| hypothetical protein OsJ_22172 [Oryza sativa Japonica Group]
sp_v3.0_unigene37586	0.0123625	0.704158	Gamma-tocopherol methyltransferase n=7 Tax=Solanum RepID=E7EC33_SOLTU
	0.0123885	0.754444
sp_v3.0_unigene170262	0.0123962	0.686204	unclassified
sp_v3.0_unigene160330	0.0124127	0.771217	Putative retrotransposon gag protein n=1 Tax=Oryza sativa Japonica Group RepID=Q6AUX9_ORYSJ
sp_v3.0_unigene74885	0.0127019	0.674776	DNA-directed RNA polymerase n=1 Tax=Physcomitrella patens subsp. patens RepID=A9RNX6_PHYPA
sp_v3.0_unigene202730	0.0127358	0.825547	Nucleoside diphosphate kinase n=4 Tax=Daphnia pulex RepID=E9FZ29_DAPPU
sp_v3.0_unigene80632	0.0127414	0.671291	Cytosine deaminase n=1 Tax=Grosmannia clavigera kw1407 RepID=F0XS35_GROCL
sp_v3.0_unigene2959	0.0127445	0.83014	Unassigned protein
sp_v3.0_unigene75525	0.01275	0.680076	GTP cyclohydrolase-2 n=4 Tax=Pleosporineae RepID=E5ABK1_LEPMC
sp_v3.0_unigene22595	0.0127848	0.707363	DUF599 domain containing protein
sp_v3.0_unigene64725	0.01279	0.686883	Unassigned protein
	0.0128086	0.71101
sp_v3.0_unigene35022	0.0128173	0.750971	40S ribosomal protein SA n=1 Tax=Glycine max RepID=RSSA_SOYBN
sp_v3.0_unigene170193	0.0128615	0.690708	unclassified
sp_v3.0_unigene62663	0.0129664	0.676592	RecName: Full=NADH-ubiquinone oxidoreductase chain 2; AltName: Full=NADH dehydrogenase subunit 2 emb|CAA34728.1| NADH:ubiquinone reductase subunit 2 [Beta vulgaris subsp. vulgaris]
sp_v3.0_unigene6430	0.0129755	0.684229	DUF2048 multi-domain protein
sp_v3.0_unigene165127	0.0129787	0.663868	Arginine biosynthesis bifunctional protein ArgJ, chloroplastic n=1 Tax=Ricinus communis RepID=ARGJ_RICCO
sp_v3.0_unigene156399	0.0130183	0.680669	Unassigned protein
sp_v3.0_unigene9018	0.0134242	0.681094	protein kinase family protein [Arabidopsis thaliana] dbj|BAC43504.1| unknown protein [Arabidopsis thaliana] gb|AAP04022.1| unknown protein [Arabidopsis thaliana] gb|AED92342.1| protein kinase family protein [Arabidopsis thaliana]
sp_v3.0_unigene156560	0.0134441	0.678389	Chlorophyll a-b binding protein type 1 member F3, chloroplastic n=2 Tax=Polypodiales RepID=CB23_POLMU
sp_v3.0_unigene10174	0.0134639	0.743388	Rab family GTPase n=2 Tax=Selaginella moellendorffii RepID=D8QUM7_SELML
sp_v3.0_unigene168713	0.0136905	0.672797	unclassified
sp_v3.0_unigene168138	0.0137015	0.675654	Hydroxysteroid dehydrogenase, putative n=1 Tax=Ricinus communis RepID=B9R8T2_RICCO
sp_v3.0_unigene191466	0.0137425	0.735621	DUF2201 multi-domain protein
sp_v3.0_unigene71510	0.0137538	0.69493	Amino acid permease 3 n=2 Tax=Arabidopsis RepID=AAP3_ARATH
sp_v3.0_unigene17785	0.0137685	0.683901	Farnesyl diphosphate synthase 4 n=2 Tax=Picea RepID=B1A9K8_PICAB
sp_v3.0_unigene139249	0.0138757	0.652514	Putative non-LTR retroelement reverse transcriptase n=1 Tax=Oryza sativa Japonica Group RepID=Q8H807_ORYSJ
sp_v3.0_unigene3100	0.0139823	0.675297	Unassigned protein
sp_v3.0_unigene171413	0.0141765	0.6746	unclassified
sp_v3.0_unigene132476	0.0141935	0.698781	Retrotransposon protein, putative, Ty3-gypsy sub-class n=2 Tax=Oryza sativa Japonica Group RepID=Q53KQ8_ORYSJ
sp_v3.0_unigene72719	0.0145906	0.779111	UDP-galactose transporter 5 [Arabidopsis thaliana] gb|AAR92260.1| At3g46180 [Arabidopsis thaliana] gb|AAS76247.1| At3g46180 [Arabidopsis thaliana] gb|AEE78125.1| UDP-galactose transporter 5 [Arabidopsis thaliana]
sp_v3.0_unigene84632	0.0147522	0.744899	unclassified
sp_v3.0_unigene169699	0.0147826	0.671794	Unassigned protein
sp_v3.0_unigene185730	0.0148256	0.749989	Unassigned protein
sp_v3.0_unigene24395	0.0148555	0.760468	Isoflavone reductase-like protein CJP-6 n=1 Tax=Cryptomeria japonica RepID=Q8RYC0_CRYJA
sp_v3.0_unigene198516	0.0148991	0.6827	unclassified
sp_v3.0_unigene28913	0.0149714	0.700826	Mitochondrial transcription termination factor family protein n=2 Tax=Arabidopsis RepID=O64531_ARATH
sp_v3.0_unigene87218	0.0149857	0.674605	unclassified
sp_v3.0_unigene27516	0.0150284	0.702741	TT_ORF1 multi-domain protein
sp_v3.0_unigene7359	0.0150287	0.690545	Oxidoreductase family protein [Arabidopsis thaliana] gb|AAU05463.1| At4g17370 [Arabidopsis thaliana] gb|AAU94415.1| At4g17370 [Arabidopsis thaliana] gb|AEE83881.1| Oxidoreductase family protein [Arabidopsis thaliana]
sp_v3.0_unigene85285	0.0150425	0.664478	unclassified
sp_v3.0_unigene23327	0.0150427	0.673059	Root border cell-specific protein n=1 Tax=Pisum sativum RepID=Q9M7D2_PEA
sp_v3.0_unigene175453	0.015493	0.72474	unclassified
sp_v3.0_unigene17885	0.0155085	0.64215	NADPH-dependent mannose 6-phosphate reductase [Phelipanche ramosa]
sp_v3.0_unigene30012	0.0155618	0.721853	unclassified
sp_v3.0_unigene67781	0.0159384	0.650281	Unassigned protein
sp_v3.0_unigene176840	0.0168715	0.659196	unclassified
sp_v3.0_unigene31837	0.0169359	0.692559	unclassified
sp_v3.0_unigene29735	0.0169444	0.641952	Unassigned protein
sp_v3.0_unigene74994	0.0170083	0.704338	Vacuolar assembling protein VPS41 n=1 Tax=Laccaria bicolor S238N-H82 RepID=B0CZH3_LACBS
sp_v3.0_unigene168551	0.0171901	0.63948	unclassified
sp_v3.0_unigene74589	0.0172376	0.657932	Unassigned protein
sp_v3.0_unigene4239	0.0173425	0.70921	Herpes_gp2 multi-domain protein
sp_v3.0_unigene27205	0.0173626	0.65872	Mating_C multi-domain protein
sp_v3.0_unigene34152	0.017377	0.659515	DUF822 domain containing protein
sp_v3.0_unigene174781	0.0175749	0.652281	TolA-like protein, putative n=2 Tax=Entamoeba RepID=C4M3R7_ENTHI
sp_v3.0_unigene26131	0.0176359	0.641558	unclassified
	0.0176694	0.549089
sp_v3.0_unigene42408	0.0177297	0.642577	unclassified
sp_v3.0_unigene185417	0.0179893	0.626305	unclassified
sp_v3.0_unigene8645	0.0180376	0.77885	Geraniol 10-hydroxylase n=1 Tax=Catharanthus roseus RepID=Q8VWZ7_CATRO
sp_v3.0_unigene4211	0.0180863	0.747225	EID1-like F-box protein 1 [Arabidopsis thaliana] sp|Q9LF38.1|EDL1_ARATH RecName: Full=EID1-like F-box protein 1 emb|CAC01743.1| putative protein [Arabidopsis thaliana] gb|AAT70423.1| At5g15440 [Arabidopsis thaliana] dbj|BAE99020.1| hypothetical protein [Arabidopsis thaliana] gb|AED92161.1| EID1-like F-box protein 1 [Arabidopsis thaliana]
sp_v3.0_unigene10731	0.0181283	0.641407	Unassigned protein
sp_v3.0_unigene58342	0.0182933	0.635765	F6N18.1 n=1 Tax=Arabidopsis thaliana RepID=Q9LPK1_ARATH
sp_v3.0_unigene58035	0.0183511	0.621476	putative polyamine oxidase [Arabidopsis thaliana]
sp_v3.0_unigene107653	0.0184881	0.658699	Chloroplast phenylalanine hydroxylase n=1 Tax=Pinus taeda RepID=E5KBU3_PINTA
sp_v3.0_unigene168541	0.0186316	0.65301	unclassified
sp_v3.0_unigene191079	0.0186807	0.645275	Glutamine synthetase n=4 Tax=Caenorhabditis RepID=Q9U307_CAEEL
sp_v3.0_unigene190773	0.0187037	0.629168	Na(+)/H(+) antiporter nhaB n=2 Tax=Shewanella RepID=D4ZL84_SHEVD
sp_v3.0_unigene37646	0.0191864	0.683702	Unassigned protein
sp_v3.0_unigene151396	0.0195026	0.62873	PREDICTED: similar to Arginine/serine-rich coiled-coil 2 n=1 Tax=Hydra magnipapillata RepID=UPI0001926893
sp_v3.0_unigene148980	0.0197656	0.652573	Integrase (Fragment) n=1 Tax=Gossypium herbaceum RepID=Q7XYU5_GOSHE
sp_v3.0_unigene54264	0.0197662	0.629398	Aquarius n=228 Tax=core eudicotyledons RepID=E5GCK6_CUCME
sp_v3.0_unigene1596	0.0197911	0.638266	Unassigned protein
sp_v3.0_unigene21695	0.0197927	0.745606	Metallothionein-like protein EMB30 n=6 Tax=Picea RepID=MT3_PICGL
sp_v3.0_unigene40598	0.0198196	0.617749	Unassigned protein
sp_v3.0_unigene162366	0.0198708	0.655625	Reverse transcriptase-beet retrotransposon, putative n=1 Tax=Medicago truncatula RepID=A2Q4W5_MEDTR
sp_v3.0_unigene22335	0.0199229	0.626659	TT_ORF1 multi-domain protein
sp_v3.0_unigene17052	0.0200767	0.618885	C2 multi-domain protein
sp_v3.0_unigene28415	0.0201026	0.618373	PREDICTED: similar to ATP-dependent helicase n=1 Tax=Vitis vinifera RepID=UPI00019836E3
	0.0202545	0.669779
sp_v3.0_unigene106580	0.0202551	0.691922	unclassified
sp_v3.0_unigene6241	0.0206061	0.624126	Integral membrane single C2 domain protein n=2 Tax=Populus trichocarpa RepID=B9HY18_POPTR
sp_v3.0_unigene28840	0.0206345	0.670294	pfam00249, Myb_DNA-binding, Myb-like DNA-binding domain
sp_v3.0_unigene29174	0.0206582	0.646612	Protein kinase APK1B, chloroplast, putative n=1 Tax=Ricinus communis RepID=B9T4H9_RICCO
sp_v3.0_unigene194275	0.020725	0.594664	Unassigned protein
sp_v3.0_unigene3522	0.0207519	0.655359	Protein FAM18B, putative n=1 Tax=Ricinus communis RepID=B9RN95_RICCO
	0.020804	0.629394
sp_v3.0_unigene6149	0.0208564	0.673259	Equilibrative nucleoside transporter (Fragment) n=1 Tax=Populus trichocarpa RepID=B9INU8_POPTR
sp_v3.0_unigene7194	0.0209726	0.7311	DNA primase (Fragment) n=2 Tax=Vitis vinifera RepID=D7TVE8_VITVI
sp_v3.0_unigene96549	0.0212189	0.611187	unclassified
sp_v3.0_unigene124670	0.0213648	0.608682	unclassified
sp_v3.0_unigene29697	0.0214604	0.663159	Unassigned protein
sp_v3.0_unigene186536	0.0215802	0.712288	Deoxyhypusine synthase n=4 Tax=Crotalaria RepID=Q4QZB4_9FABA
sp_v3.0_unigene81517	0.0216995	0.691728	Unassigned protein
sp_v3.0_unigene74165	0.0217199	0.616911	RRM-containing RNA-binding protein-like [Oryza sativa Japonica Group] dbj|BAG95923.1| unnamed protein product [Oryza sativa Japonica Group]
sp_v3.0_unigene160309	0.0217647	0.632292	peptide transporter MTD1 [Schizophyllum commune]
sp_v3.0_unigene172787	0.0219071	0.609083	Unassigned protein
sp_v3.0_unigene187841	0.0221707	0.614523	PREDICTED: similar to haloacid dehalogenase-like hydrolase family protein n=1 Tax=Vitis vinifera RepID=UPI0001984399
sp_v3.0_unigene82171	0.0222087	0.727065	unclassified
sp_v3.0_unigene32596	0.0222384	0.621025	CBS domain containing protein n=1 Tax=Streptomyces violaceusniger Tu 4113 RepID=E0KS49_STRVO
sp_v3.0_unigene94151	0.0222464	0.601435	Lectin PVL (Fragment) n=1 Tax=Lacrymaria velutina RepID=Q309D1_9AGAR
sp_v3.0_unigene5566	0.0223002	0.646869	DUF1777 multi-domain protein
sp_v3.0_unigene901	0.0225301	0.615278	RING/U-box domain-containing protein [Arabidopsis thaliana] gb|AAR92268.1| At1g47570 [Arabidopsis thaliana] gb|AAS99681.1| At1g47570 [Arabidopsis thaliana] gb|AEE32187.1| RING/U-box domain-containing protein [Arabidopsis thaliana]
sp_v3.0_unigene154746	0.0227578	0.678009	SPFH domain-containing protein/band 7 family protein [Enterococcus faecalis V583] ref|ZP_03949028.1| band 7 family membrane protein [Enterococcus faecalis TX0104] ref|ZP_03983648.1| band 7 family membrane protein [Enterococcus faecalis HH22] ref|ZP_05423105.1| SPFH domain-containing protein [Enterococcus faecalis T1] ref|ZP_05476126.1| band 7 protein [Enterococcus faecalis ATCC 4200] ref|ZP_05558…
sp_v3.0_unigene66316	0.0227644	0.626245	Gag/pol polyprotein n=3 Tax=Pisum sativum RepID=Q6WAY3_PEA
sp_v3.0_unigene78138	0.0228162	0.614156	DUF1421 domain containing protein
sp_v3.0_unigene6599	0.022823	0.72784	Core-2/I-branching beta-1,6-N-acetylglucosaminyltransferase family protein [Arabidopsis thaliana] gb|AAT68726.1| hypothetical protein At1g62305 [Arabidopsis thaliana] gb|AAW81729.1| At1g62305 [Arabidopsis thaliana] gb|AAX23788.1| hypothetical protein At1g62305 [Arabidopsis thaliana] gb|AAX49378.1| At1g62305 [Arabidopsis thaliana] gb|AEE33951.1| Core-2/I-branching beta-1,6-N-acetylglucosaminyltran…
sp_v3.0_unigene174992	0.023119	0.674811	unclassified
	0.0232779	0.604217
sp_v3.0_unigene99545	0.0232861	0.635959	exostosin-like protein [Arabidopsis thaliana] gb|AEE30106.1| exostosin-like protein [Arabidopsis thaliana]
sp_v3.0_unigene103008	0.0233175	0.658854	TIR/P-loop/LRR n=1 Tax=Pinus taeda RepID=Q8L8J0_PINTA
sp_v3.0_unigene54660	0.0233962	0.669083	Pol protein n=1 Tax=Cucumis melo subsp. melo RepID=Q84KB0_CUCME
sp_v3.0_unigene6539	0.0236	0.637538	Glutamyl-tRNA reductase n=4 Tax=Coniferales RepID=B8LN13_PICSI
sp_v3.0_unigene209581	0.023615	0.634735	Unassigned protein
sp_v3.0_unigene167281	0.0241218	0.520807	unclassified
sp_v3.0_unigene100006	0.0244626	0.610275	Unassigned protein
sp_v3.0_unigene173578	0.0245921	0.666152	unclassified
sp_v3.0_unigene129104	0.0246636	0.600258	Origin recognition complex protein 4 n=1 Tax=Arabidopsis thaliana RepID=Q6E7G9_ARATH
sp_v3.0_unigene191144	0.0247209	0.598558	unclassified
sp_v3.0_unigene20981	0.0249769	0.591676	Unassigned protein
sp_v3.0_unigene176626	0.0249885	0.610418	unclassified
sp_v3.0_unigene195344	0.0252995	0.697783	Cytochrome P450 family protein (Fragment) n=6 Tax=Pseudotsuga RepID=C6FA27_PSEMZ
sp_v3.0_unigene183564	0.0253103	0.592084	ribosomal protein L35Ae [Sphaerius sp. APV-2005]
sp_v3.0_unigene28883	0.0253881	0.604243	unclassified
sp_v3.0_unigene9560	0.0254462	0.603976	TPA_exp: SAB [Arabidopsis thaliana]
sp_v3.0_unigene133330	0.0254773	0.623995	Tryptophan synthase beta chain 2 n=1 Tax=marine gamma proteobacterium HTCC2148 RepID=B7RXA8_9GAMM
sp_v3.0_unigene189051	0.0255046	0.592778	unclassified
sp_v3.0_unigene4808	0.0255125	0.659419	Unassigned protein
sp_v3.0_unigene144861	0.0257823	0.613171	Unassigned protein
sp_v3.0_unigene152145	0.0259729	0.59248	Catalase n=1 Tax=Trichoplax adhaerens RepID=B3SC13_TRIAD
sp_v3.0_unigene170617	0.0260045	0.645653	unclassified
sp_v3.0_unigene29935	0.026036	0.609698	Predicted protein n=3 Tax=Physcomitrella patens subsp. patens RepID=A9RDX1_PHYPA
sp_v3.0_unigene3075	0.0261124	0.593992	AAA-type ATPase family protein [Arabidopsis thaliana] dbj|BAF01763.1| hypothetical protein [Arabidopsis thaliana] gb|AEE82177.1| AAA-type ATPase family protein [Arabidopsis thaliana]
sp_v3.0_unigene136095	0.0263229	0.610839	Abietadiene synthase, chloroplastic n=1 Tax=Abies grandis RepID=TPSDV_ABIGR
sp_v3.0_unigene125760	0.0266295	0.636193	Os02g0696700 protein (Fragment) n=4 Tax=Oryza sativa RepID=Q0DYF8_ORYSJ
sp_v3.0_unigene177090	0.0266443	0.617165	unclassified
sp_v3.0_unigene99050	0.0268374	0.610983	Protein regulator of cytokinesis, putative n=1 Tax=Ricinus communis RepID=B9RHR0_RICCO
sp_v3.0_unigene174157	0.0268653	0.616116	unclassified
sp_v3.0_unigene97741	0.0268943	0.6169	unclassified
sp_v3.0_unigene60683	0.0269248	0.638785	MATE efflux family protein [Arabidopsis thaliana] gb|AAF82254.1|AC008051_5 Identical to gene ZF14 from Arabidopsis thaliana gb|AB028198 and is a member of an uncharacterized integral membrane protein UPF PF|01554 family dbj|BAA87939.1| ZF14 [Arabidopsis thaliana] gb|AEE33537.1| MATE efflux family protein [Arabidopsis thaliana]
sp_v3.0_unigene1412	0.0269333	0.696554	bystin (51.6 kD)-like [Oryza sativa Japonica Group] dbj|BAD29036.1| bystin (51.6 kD)-like [Oryza sativa Japonica Group]
sp_v3.0_unigene104521	0.026967	0.611964	[R] COG5222 Uncharacterized conserved protein, contains RING Zn-finger
sp_v3.0_unigene86962	0.0269845	0.631326	unclassified
sp_v3.0_unigene169831	0.0272391	0.615487	unclassified
sp_v3.0_unigene5642	0.0272549	0.596071	ATP binding protein, putative n=1 Tax=Ricinus communis RepID=B9SBD4_RICCO
sp_v3.0_unigene86766	0.0272707	0.63109	Herpes_gp2 multi-domain protein
sp_v3.0_unigene188826	0.0273026	0.592653	Cuticle_3 multi-domain protein
sp_v3.0_unigene190094	0.0273085	0.587313	DUF2457 domain containing protein
sp_v3.0_unigene129215	0.0273536	0.668232	DUF729 domain containing protein
sp_v3.0_unigene37090	0.027365	0.591487	Unassigned protein
sp_v3.0_unigene2898	0.0274026	0.600341	flag-tagged protein kinase domain of putative mitogen-activated protein kinase kinase kinase [synthetic construct]
sp_v3.0_unigene183941	0.0274138	0.625482	Unassigned protein
sp_v3.0_unigene6189	0.0277612	0.57703	PREDICTED: similar to TAF15 RNA polymerase II, TATA box binding protein (TBP)-associated factor isoform 6 [Canis familiaris]
sp_v3.0_unigene47100	0.0277991	0.587104	Predicted membrane protein n=1 Tax=Populus trichocarpa RepID=B9GX41_POPTR
sp_v3.0_unigene194992	0.0278158	0.605883	PREDICTED: similar to protein transporter n=1 Tax=Vitis vinifera RepID=UPI000198299D
sp_v3.0_unigene169503	0.0278511	0.603123	unclassified
sp_v3.0_unigene25018	0.0278541	0.68243	glycolipid transfer protein-like protein [Arabidopsis thaliana] gb|AAC16265.1| unknown protein [Arabidopsis thaliana] gb|AAS76271.1| At2g34690 [Arabidopsis thaliana] gb|AEC09010.1| glycolipid transfer protein-like protein [Arabidopsis thaliana]
sp_v3.0_unigene153059	0.027871	0.643496	serine/threonine-protein kinase [Streptomyces coelicolor A3(2)] emb|CAB94054.1| putative serine/threonine-protein kinase [Streptomyces coelicolor A3(2)]
sp_v3.0_unigene191388	0.0278769	0.589832	unclassified
sp_v3.0_unigene82315	0.0280085	0.685568	unclassified
sp_v3.0_unigene106026	0.0283721	0.570815	putative transcription regulatory protein [Oryza sativa Japonica Group] gb|ABB47976.2| transcriptional regulator, putative, expressed [Oryza sativa Japonica Group]
sp_v3.0_unigene64400	0.0286105	0.573789	Unassigned protein
sp_v3.0_unigene103442	0.0286287	0.632908	putative calmodulin-binding transcription factor [Oryza sativa Japonica Group] gb|EAZ27166.1| hypothetical protein OsJ_11101 [Oryza sativa Japonica Group]
sp_v3.0_unigene173646	0.0286373	0.59965	pfam01833, TIG, IPT/TIG domain
sp_v3.0_unigene7666	0.0286975	0.657548	DUF1298 multi-domain protein
sp_v3.0_unigene88507	0.0297908	0.594777	NB-ARC domain containing protein
sp_v3.0_unigene165051	0.0298121	0.577931	Unassigned protein
sp_v3.0_unigene173722	0.0298965	0.566653	unclassified
sp_v3.0_unigene52831	0.0299378	0.568966	ATP-dependent Clp protease proteolytic subunit n=1 Tax=Populus trichocarpa RepID=A9PAS6_POPTR
sp_v3.0_unigene82085	0.0299383	0.575834	unclassified
sp_v3.0_unigene4376	0.0299588	0.637537	Unassigned protein
sp_v3.0_unigene86011	0.0299793	0.600333	Beta-glucosidase n=3 Tax=Neosartorya RepID=Q4WBS7_ASPFU
sp_v3.0_unigene103268	0.0299795	0.606493	Os05g0188600 protein n=2 Tax=Oryza sativa Japonica Group RepID=C7J215_ORYSJ
sp_v3.0_unigene93656	0.03	0.583529	unclassified
sp_v3.0_unigene4077	0.0300417	0.665465	purple acid phosphatase 28 [Arabidopsis thaliana] sp|Q9LU72.1|PPA28_ARATH RecName: Full=Probable inactive purple acid phosphatase 28; Flags: Precursor dbj|BAA97364.1| unnamed protein product [Arabidopsis thaliana] gb|AAM97046.1| putative protein [Arabidopsis thaliana] gb|AAN72121.1| putative protein [Arabidopsis thaliana] gb|AAW80660.1| putative purple acid phosphatase [Arabidopsis thaliana] gb|A…
sp_v3.0_unigene168565	0.030082	0.629927	unclassified
sp_v3.0_unigene185610	0.0301633	0.597926	putative glucosamine-fructose-6-phosphate aminotransferase [Arabidopsis thaliana] dbj|BAB03027.1| glutamine-fructose-6-phosphate transaminase 2 [Arabidopsis thaliana] gb|AEE76855.1| putative glucosamine-fructose-6-phosphate aminotransferase [Arabidopsis thaliana]
sp_v3.0_unigene136315	0.030184	0.581882	Unassigned protein
	0.0303651	0.576201
sp_v3.0_unigene208405	0.030387	0.613535	Unassigned protein
sp_v3.0_unigene130639	0.0304268	0.603287	Unassigned protein
sp_v3.0_unigene170059	0.0304453	0.573438	DUF566 multi-domain protein
sp_v3.0_unigene8752	0.0306048	1.52678	pfam00201, UDPGT, UDP-glucoronosyl and UDP-glucosyl transferase
sp_v3.0_unigene172160	0.0306667	0.580922	unclassified
sp_v3.0_unigene24279	0.0308451	0.582376	Putative mucin-like protein-like (Fragment) n=1 Tax=Belgica antarctica RepID=Q19PZ1_9DIPT
sp_v3.0_unigene158418	0.0311245	0.582827	TGF-beta inducible protein (Fragment) n=1 Tax=Platanus x acerifolia RepID=Q1M300_PLAAC
sp_v3.0_unigene193588	0.0311776	0.645851	unclassified
sp_v3.0_unigene30208	0.0312024	0.574938	GPI-anchored protein n=1 Tax=Ipomoea nil RepID=A2PZD8_IPONI
sp_v3.0_unigene191820	0.03122	0.602233	unclassified
sp_v3.0_unigene9137	0.0319682	0.563989	nuclear pore complex protein Nup53 [Arabidopsis thaliana] gb|AAB63646.1| unknown protein [Arabidopsis thaliana] dbj|BAB01270.1| unnamed protein product [Arabidopsis thaliana] gb|AAM64501.1| unknown [Arabidopsis thaliana] gb|AAN86172.1| unknown protein [Arabidopsis thaliana] gb|AEE75796.1| nuclear pore complex protein Nup53 [Arabidopsis thaliana]
sp_v3.0_unigene197139	0.031992	0.502802	Pathogenesis-related protein n=1 Tax=Sphingobium japonicum UT26S RepID=D4Z4X2_SPHJU
sp_v3.0_unigene16263	0.0320635	0.577032	Unassigned protein
sp_v3.0_unigene77104	0.0320792	0.604972	Peroxidase-like protein (Fragment) n=19 Tax=Picea sitchensis RepID=E0Z6I6_PICSI
sp_v3.0_unigene75458	0.0320949	0.577466	CAS_CSE1 domain containing protein
sp_v3.0_unigene63338	0.0321499	0.576258	Potassium channel AKT6 n=1 Tax=Arabidopsis thaliana RepID=AKT6_ARATH
sp_v3.0_unigene166091	0.0322441	0.566311	replication factor C1 [Arabidopsis thaliana] emb|CAC34494.1| replication factor C large subunit-like protein [Arabidopsis thaliana] gb|AAT47816.1| At5g22010 [Arabidopsis thaliana] gb|AED92968.1| replication factor C1 [Arabidopsis thaliana]
sp_v3.0_unigene172435	0.0323379	0.584542	unclassified
sp_v3.0_unigene6270	0.032549	0.682869	Protein binding protein, putative n=1 Tax=Ricinus communis RepID=B9S201_RICCO
sp_v3.0_unigene16919	0.0335156	0.580262	Cytosolic ascorbate peroxidase n=4 Tax=rosids RepID=A9UFX7_VITVI
	0.0335616	1.63202
sp_v3.0_unigene1542	0.0338835	0.587949	ELF4-like protein n=1 Tax=Pinus taeda RepID=C6ZKI3_PINTA
sp_v3.0_unigene84937	0.0338986	0.58618	unclassified
sp_v3.0_unigene151715	0.0339494	0.579566	PREDICTED: exosome complex exonuclease RRP4-like n=1 Tax=Anolis carolinensis RepID=UPI000203B291
sp_v3.0_unigene11166	0.0341006	0.627446	Paf1 complex protein n=1 Tax=Physcomitrella patens subsp. patens RepID=A9S430_PHYPA
sp_v3.0_unigene172623	0.0341667	0.577964	Unassigned protein
sp_v3.0_unigene42537	0.0344208	0.570579	[R] COG0596 Predicted hydrolases or acyltransferases (alpha/beta hydrolase superfamily)
sp_v3.0_unigene482	0.0345472	0.619095	Histidyl-tRNA synthetase n=3 Tax=Andropogoneae RepID=B6TS97_MAIZE
	0.0347692	0.57641
sp_v3.0_unigene150650	0.0347985	0.610595	ABC transporter related protein n=3 Tax=Mesorhizobium RepID=E8T750_MESCW
sp_v3.0_unigene83574	0.0348084	0.566241	unclassified
sp_v3.0_unigene13898	0.0349336	0.625074	unclassified
sp_v3.0_unigene192977	0.034981	0.567959	unclassified
sp_v3.0_unigene163350	0.035	0.566131	Fanconi anemia, complementation group D2 [Danio rerio] gb|AAQ73628.1| Fanconi anemia complementation group d2 [Danio rerio]
sp_v3.0_unigene84742	0.0350096	0.654995	unclassified
sp_v3.0_unigene158898	0.0350286	0.555068	Integral membrane protein [Tetrahymena thermophila] gb|EAR83460.2| Integral membrane protein [Tetrahymena thermophila SB210]
sp_v3.0_unigene71229	0.0351515	0.581748	Unassigned protein
sp_v3.0_unigene64198	0.0353686	0.641963	Unassigned protein
	0.0353774	0.554188
sp_v3.0_unigene169258	0.0355367	0.551031	Mating_C multi-domain protein
sp_v3.0_unigene17237	0.0356579	0.60505	dormancy-associated protein [Codonopsis lanceolata]
sp_v3.0_unigene5304	0.0357974	0.563513	Golgi transport complex subunit (ISS) [Ostreococcus tauri] emb|CAL50480.1| Golgi transport complex subunit (ISS) [Ostreococcus tauri]
	0.0362056	0.57257
sp_v3.0_unigene94034	0.036236	0.54574	DUF869 multi-domain protein
sp_v3.0_unigene161718	0.0363433	0.555045	Unassigned protein
sp_v3.0_unigene56193	0.0363822	0.583488	ABA_WDS domain containing protein
sp_v3.0_unigene170937	0.0364126	0.562695	unclassified
sp_v3.0_unigene86006	0.0364804	0.545272	Unassigned protein
sp_v3.0_unigene34620	0.0366359	0.648284	Putative chitinase n=1 Tax=Epipremnum aureum RepID=D2KZ17_9ARAE
sp_v3.0_unigene4142	0.0366481	0.557842	putative Chain A, Crystal Structure Of Phosphopantothenoylcysteine Synthetase [Oryza sativa Japonica Group] gb|EEE53349.1| hypothetical protein OsJ_36371 [Oryza sativa Japonica Group]
sp_v3.0_unigene125884	0.0372007	0.577962	unclassified
sp_v3.0_unigene104549	0.0372325	0.64875	Gag-Pol polyprotein n=4 Tax=Medicago truncatula RepID=B8YLY3_MEDTR
sp_v3.0_unigene121521	0.0374449	0.63317	unclassified
	0.0375824	0.578155
sp_v3.0_unigene828	0.037633	0.603511	Unassigned protein
sp_v3.0_unigene84284	0.0376965	0.576076	unclassified
sp_v3.0_unigene15745	0.0377049	0.575002	unclassified
sp_v3.0_unigene135075	0.0377091	0.569842	Unassigned protein
sp_v3.0_unigene196279	0.0377555	0.539937	PDR-like ABC transporter [Oryza sativa Japonica Group] gb|EAZ12644.1| hypothetical protein OsJ_02558 [Oryza sativa Japonica Group]
sp_v3.0_unigene168721	0.0378119	0.578313	unclassified
sp_v3.0_unigene6066	0.0378623	0.53874	Molybdopterin cofactor synthesis protein A, putative n=1 Tax=Ricinus communis RepID=B9SE98_RICCO
sp_v3.0_unigene64460	0.0378766	0.650856	Homologue to restoring pentatricopeptide repeat protein n=1 Tax=Raphanus sativus RepID=D0R6K3_RAPSA
sp_v3.0_unigene200066	0.0379242	0.502351	Unassigned protein
sp_v3.0_unigene40607	0.0379459	0.544277	[J] COG0090 Ribosomal protein L2
sp_v3.0_unigene22357	0.0379676	0.620311	Cyst specific protein CSP 21 n=2 Tax=Acanthamoeba castellanii RepID=Q9U5H0_ACACA
	0.0380108	0.551835
sp_v3.0_unigene66383	0.038079	0.800634	Cytochrome c oxidase subunit 2 (Fragment) n=13 Tax=Magnoliophyta RepID=D2XTA0_ALLCE
sp_v3.0_unigene175565	0.0383601	0.609715	RTA1 like protein family n=2 Tax=Metarhizium RepID=E9DV32_METAQ
sp_v3.0_unigene175008	0.0384286	0.540814	PREDICTED: similar to Golgi SNAP receptor complex member 2 n=1 Tax=Strongylocentrotus purpuratus RepID=UPI0000E48B9D
sp_v3.0_unigene191357	0.0384615	0.538057	Collagen multi-domain protein
sp_v3.0_unigene200316	0.0387189	0.53367	DUF946 multi-domain protein
sp_v3.0_unigene188439	0.038952	0.557111	Unassigned protein
sp_v3.0_unigene128602	0.0392389	0.531728	Unassigned protein
sp_v3.0_unigene93653	0.039273	0.579017	AEC family transporter: auxin efflux [Ostreococcus lucimarinus CCE9901] gb|ABP00969.1| AEC family transporter: auxin efflux [Ostreococcus lucimarinus CCE9901]
sp_v3.0_unigene172550	0.0393816	0.575323	Actin binding protein n=1 Tax=Dictyostelium fasciculatum RepID=F4Q789_9MYCE
sp_v3.0_unigene25971	0.039418	0.564184	DUF566 multi-domain protein
sp_v3.0_unigene10277	0.039507	0.560855	Nucleotide binding protein, putative n=1 Tax=Ricinus communis RepID=B9SKL2_RICCO
sp_v3.0_unigene103341	0.0395255	0.590449	Unassigned protein
	0.0397548	0.557239
sp_v3.0_unigene72416	0.0397552	0.591596	Unassigned protein
sp_v3.0_unigene170397	0.0397719	0.538537	Adaptor complexes medium subunit family protein n=1 Tax=Glomerella graminicola M1.001 RepID=E3QBG5_COLGM
sp_v3.0_unigene12876	0.0402269	0.611378	DUF2052 domain containing protein
sp_v3.0_unigene160467	0.040331	0.610902	Putative non-LTR retroelement reverse transcriptase n=1 Tax=Arabidopsis thaliana RepID=Q9ZUF0_ARATH
sp_v3.0_unigene189987	0.0404	0.54921	Protein transporter Sec24 n=1 Tax=Phytophthora infestans T30-4 RepID=D0NJQ0_PHYIT
sp_v3.0_unigene1881	0.0406412	0.533392	Na_Ca_ex domain containing protein
	0.0406944	0.528362
sp_v3.0_unigene25114	0.0408117	0.582909	Putative TIR/NBS/LRR disease resistance protein (Fragment) n=1 Tax=Pinus taeda RepID=Q8L8I7_PINTA
sp_v3.0_unigene3492	0.0408304	0.563445	mTERF domain containing protein
sp_v3.0_unigene47251	0.0412069	0.546186	Putative tonoplast intrinsic protein, alpha (Alpha-TIP) n=2 Tax=Arabidopsis RepID=Q9LPU9_ARATH
sp_v3.0_unigene4818	0.0412329	0.594725	Glycosyltransferase, CAZy family GT8 n=2 Tax=Selaginella moellendorffii RepID=D8RE39_SELML
sp_v3.0_unigene10681	0.0412371	0.571212	calcium-binding EF-hand domain-containing protein [Arabidopsis thaliana] gb|AAM20402.1| unknown protein [Arabidopsis thaliana] gb|AEE32908.1| calcium-binding EF-hand domain-containing protein [Arabidopsis thaliana]
sp_v3.0_unigene2573	0.0412693	0.540941	Unassigned protein
sp_v3.0_unigene29706	0.0412909	0.519027	Ribosomal_S21 domain containing protein
sp_v3.0_unigene22238	0.0417094	0.574399	APETALA2-like protein 1 n=1 Tax=Pinus thunbergii RepID=Q76H95_PINTH
sp_v3.0_unigene75711	0.0417347	0.6288	cleavage stimulation factor 77 [Arabidopsis thaliana]
sp_v3.0_unigene15888	0.0417717	0.531945	RING/U-box domain-containing protein [Arabidopsis thaliana] gb|AAF23258.1|AC015985_16 putative RING zinc finger protein [Arabidopsis thaliana] gb|AAF23312.1|AC016661_37 unknown protein [Arabidopsis thaliana] gb|AAL66972.1| putative RING zinc finger protein [Arabidopsis thaliana] gb|AAM65384.1| putative RING zinc finger protein [Arabidopsis thaliana] gb|AEE74810.1| RING/U-box domain-containing pro…
sp_v3.0_unigene84546	0.0418089	0.548209	unclassified
sp_v3.0_unigene3563	0.0422203	0.624394	sphingosine kinase 1 [Arabidopsis thaliana] gb|AAM91597.1| putative protein [Arabidopsis thaliana] gb|AAP31965.1| At4g21540 [Arabidopsis thaliana] gb|AEE84465.1| sphingosine kinase 1 [Arabidopsis thaliana]
sp_v3.0_unigene165205	0.0422581	0.532771	Unassigned protein
sp_v3.0_unigene3427	0.0422804	0.528261	Xylosyltransferase 2 n=5 Tax=Nicotiana RepID=A9XMH1_NICBE
	0.042335	0.538404
sp_v3.0_unigene171472	0.0423946	0.523821	unclassified
sp_v3.0_unigene158490	0.0424916	0.566867	Putative response regulator, CheY family n=2 Tax=Pseudomonas RepID=F2KMB9_PSEBN
sp_v3.0_unigene1916	0.0425628	0.557226	Fucose synthetase, putative n=1 Tax=Ricinus communis RepID=B9SCY0_RICCO
sp_v3.0_unigene172193	0.042605	0.524503	SnoaL_2 domain containing protein
sp_v3.0_unigene940	0.0426175	0.536563	Hec1 protein, putative n=1 Tax=Ricinus communis RepID=B9T7Y6_RICCO
sp_v3.0_unigene53053	0.0429716	0.571939	pre-mRNA splicing factor domain-containing protein [Arabidopsis thaliana] gb|AAC16071.1| expressed protein [Arabidopsis thaliana] gb|AAK74011.1| At2g44200/F6E13.34 [Arabidopsis thaliana] gb|AAM14905.1| expressed protein [Arabidopsis thaliana] gb|AAM47345.1| At2g44200/F6E13.34 [Arabidopsis thaliana] gb|AEC10390.1| pre-mRNA splicing factor domain-containing protein [Arabidopsis thaliana]
sp_v3.0_unigene17313	0.0430435	0.546899	Herpes_gp2 multi-domain protein
sp_v3.0_unigene173929	0.0431	0.556784	PRP38_assoc multi-domain protein
sp_v3.0_unigene29468	0.0434551	0.513013	nucleolar RNA-binding Nop10p-like protein [Oryza sativa Japonica Group] dbj|BAD21457.1| nucleolar RNA-binding Nop10p-like protein [Oryza sativa Japonica Group]
sp_v3.0_unigene93636	0.0434609	0.535443	Spermidine synthase 1 n=2 Tax=Solanoideae RepID=SPD1_DATST
sp_v3.0_unigene175728	0.0434826	0.575945	unclassified
sp_v3.0_unigene78148	0.0438742	0.567169	DNA binding protein, putative n=1 Tax=Ricinus communis RepID=B9SN69_RICCO
sp_v3.0_unigene171983	0.0439174	0.627376	TRAP_beta domain containing protein
sp_v3.0_unigene162530	0.0443069	0.560111	Unassigned protein
sp_v3.0_unigene63000	0.0443586	0.518484	Pentatricopeptide repeat-containing protein, putative n=1 Tax=Ricinus communis RepID=B9R8M0_RICCO
sp_v3.0_unigene169867	0.0444316	0.538323	unclassified
sp_v3.0_unigene6404	0.0446141	0.517046	Transcription factor hy5, putative n=1 Tax=Ricinus communis RepID=B9RP68_RICCO
sp_v3.0_unigene15875	0.0446393	0.589408	BRASSINOSTEROID INSENSITIVE 1-associated receptor kinase 1, putative n=1 Tax=Ricinus communis RepID=B9SHD1_RICCO
sp_v3.0_unigene20517	0.0457119	0.542905	Ubiquitin-conjugating enzyme 1, E2 n=1 Tax=Selaginella moellendorffii RepID=D8SK34_SELML
sp_v3.0_unigene84627	0.0457516	0.741513	unclassified
sp_v3.0_unigene12881	0.0457912	0.520801	ATP-binding cassette transporter, subfamily D, member 4, group PMP protein PpABCD4 n=1 Tax=Physcomitrella patens subsp. patens RepID=A9SJD5_PHYPA
sp_v3.0_unigene169610	0.0459187	0.562457	Single-stranded DNA-binding protein n=1 Tax=Parachlamydia acanthamoebae str. Hall's coccus RepID=D1R6N5_9CHLA
sp_v3.0_unigene72729	0.0459609	0.61686	PH_2 domain containing protein
sp_v3.0_unigene160279	0.0460065	0.548376	Putative polyprotein n=1 Tax=Oryza sativa Japonica Group RepID=Q75HE8_ORYSJ
sp_v3.0_unigene122746	0.0461489	0.53961	OSJNBa0091D06.3 protein n=1 Tax=Oryza sativa RepID=Q7XQR1_ORYSA
sp_v3.0_unigene8584	0.0461712	0.556687	Unassigned protein
sp_v3.0_unigene15003	0.0462075	0.54499	Phosphoprotein-like n=2 Tax=Oryza sativa Japonica Group RepID=Q651U7_ORYSJ
sp_v3.0_unigene5441	0.0466667	0.531332	putative S-acyltransferase [Arabidopsis thaliana] sp|Q8VYP5.1|ZDH14_ARATH RecName: Full=Probable S-acyltransferase At3g60800; AltName: Full=Probable palmitoyltransferase At3g60800; AltName: Full=Zinc finger DHHC domain-containing protein At3g60800 gb|AAL49877.1| unknown protein [Arabidopsis thaliana] gb|AAM20224.1| unknown protein [Arabidopsis thaliana] dbj|BAF01138.1| hypothetical protein [Arabi…
sp_v3.0_unigene29752	0.0466881	1.23713	5'->3' exoribonuclease, putative n=1 Tax=Ricinus communis RepID=B9R871_RICCO
sp_v3.0_unigene1564	0.0466987	0.623903	Unassigned protein
sp_v3.0_unigene28893	0.0467095	0.52778	Altered response to gravity (Arg1), plant, putative n=1 Tax=Ricinus communis RepID=B9S2J6_RICCO
sp_v3.0_unigene169238	0.0467258	0.601292	Rick_17kDa_Anti multi-domain protein
sp_v3.0_unigene176121	0.048032	0.508289	unclassified
sp_v3.0_unigene60367	0.048147	0.501171	Metallothionein-like protein EMB30 n=6 Tax=Picea RepID=MT3_PICGL
sp_v3.0_unigene109289	0.0481818	0.547485	[L] COG2812 DNA polymerase III, gamma/tau subunits
sp_v3.0_unigene153148	0.0481847	0.572992	Endo-beta-1,4-D-mannanase n=1 Tax=Bispora sp. MEY-1 RepID=B5LXD7_9ASCO
sp_v3.0_unigene197	0.0482512	0.50422	cullin-associated NEDD8-dissociated protein 1 [Arabidopsis thaliana] sp|Q8L5Y6.1|CAND1_ARATH RecName: Full=Cullin-associated NEDD8-dissociated protein 1; AltName: Full=Cullin-associated and neddylation-dissociated protein 1; Short=AtCAND1; AltName: Full=Protein ENHANCER OF TIR1-1 AUXIN RESISTANCE 2; AltName: Full=Protein HEMIVENATA gb|AAM20708.1| unknown protein [Arabidopsis thaliana] gb|AAQ22603…
sp_v3.0_unigene99901	0.0482726	0.503142	unclassified
sp_v3.0_unigene95227	0.0483016	1.04518	Unassigned protein
sp_v3.0_unigene11349	0.048307	0.560724	COPI_assoc domain containing protein
sp_v3.0_unigene24893	0.0486572	0.526623	unclassified
sp_v3.0_unigene70843	0.0487087	0.503643	Pol protein integrase region (Fragment) n=4 Tax=Picea abies RepID=Q9M6S7_PICAB
sp_v3.0_unigene59979	0.0487697	0.555311	OSJNBa0063G07.6 protein n=2 Tax=Oryza sativa RepID=Q7XP45_ORYSJ
sp_v3.0_unigene151142	0.0487736	0.58899	unclassified
sp_v3.0_unigene101721	0.048854	0.531521	putative acetylornithine transaminase [Arabidopsis thaliana]
sp_v3.0_unigene37880	0.0489028	0.586667	Nascent polypeptide-associated complex subunit alpha-like protein n=2 Tax=Pinaceae RepID=NACA_PINTA
sp_v3.0_unigene131747	0.0489062	0.535862	unclassified
sp_v3.0_unigene126191	0.0489202	0.529639	Unassigned protein
sp_v3.0_unigene130286	0.0489236	0.529722	DNA polymerase theta subunit [Arabidopsis thaliana] dbj|BAD93700.1| helicase and polymerase containing protein TEBICHI [Arabidopsis thaliana] gb|AEE86105.1| DNA polymerase theta subunit [Arabidopsis thaliana]
sp_v3.0_unigene193642	0.048972	0.563492	Putative centrin n=1 Tax=Neospora caninum Liverpool RepID=F0VGK6_NEOCA
sp_v3.0_unigene169971	0.0493944	0.512125	unclassified
sp_v3.0_unigene84616	0.0494401	0.532702	unclassified
sp_v3.0_unigene186987	0.0495511	0.508624	unclassified
sp_v3.0_unigene28240	0.0496124	0.59792	PH_2 domain containing protein
sp_v3.0_unigene65700	0.049892	0.511845	Lupus la ribonucleoprotein, putative n=1 Tax=Ricinus communis RepID=B9RS49_RICCO
sp_v3.0_unigene172329	0.0499227	0.503377	unclassified

## Sheet: UP-REGU 11PP17
SPOT_ID	adjP.value <	Log(2) Average Cond1/Cond2	DESCRIPTION
sp_v3.0_unigene12987	0	1.06644	Contains similarity to a retinal short-chain dehydrogenase/reductase retSDR4 from Homo sapiens gb|AF126782. It contains a short chain dehydrogenase PF|00106 domain [Arabidopsis thaliana]
sp_v3.0_unigene67781	0	1.14841	Unassigned protein
sp_v3.0_unigene175182	0	1.15457	pfam06027, DUF914, Eukaryotic protein of unknown function (DUF914)
sp_v3.0_unigene3494	0	1.16427	GSK3/shaggy-like protein kinase n=1 Tax=Selaginella moellendorffii RepID=D8SX29_SELML
sp_v3.0_unigene9241	0	1.16732	Low molecular weight protein-tyrosine-phosphatase, putative n=1 Tax=Ricinus communis RepID=B9SSV5_RICCO
sp_v3.0_unigene23649	0	1.16748	Arabinofuranosidase n=1 Tax=Streptomyces sviceus ATCC 29083 RepID=B5HRG8_9ACTO
sp_v3.0_unigene171748	0	1.17254	Unassigned protein
sp_v3.0_unigene85328	0	1.17592	unclassified
sp_v3.0_unigene77632	0	1.17753	Cellulase CEL2 n=2 Tax=Leptosphaeria maculans RepID=Q9P8K7_LEPMC
sp_v3.0_unigene173910	0	1.18199	DUF1421 multi-domain protein
sp_v3.0_unigene169579	0	1.20571	DUF3729 multi-domain protein
sp_v3.0_unigene8593	0	1.20919	Amino acid binding protein, putative n=1 Tax=Ricinus communis RepID=B9RMA6_RICCO
sp_v3.0_unigene149211	0	1.21631	Probable aquaporin n=2 Tax=Picea RepID=Q3ZDL5_PICAB
sp_v3.0_unigene123764	0	1.22975	Putative potassium transporter n=1 Tax=Nicotiana tabacum RepID=E9KBN5_TOBAC
	0	1.23425
sp_v3.0_unigene9018	0	1.24041	protein kinase family protein [Arabidopsis thaliana] dbj|BAC43504.1| unknown protein [Arabidopsis thaliana] gb|AAP04022.1| unknown protein [Arabidopsis thaliana] gb|AED92342.1| protein kinase family protein [Arabidopsis thaliana]
sp_v3.0_unigene123480	0	1.24447	unclassified
sp_v3.0_unigene175535	0	1.26277	unclassified
sp_v3.0_unigene148792	0	1.2649	Unassigned protein
sp_v3.0_unigene57337	0	1.2725	Unassigned protein
sp_v3.0_unigene87289	0	1.29165	unclassified
	0	1.30715
sp_v3.0_unigene163858	0	1.30848	retrotransposon protein, putative, Ty3-gypsy sub-class [Oryza sativa Japonica Group] gb|ABA92693.1| retrotransposon protein, putative, Ty3-gypsy subclass [Oryza sativa Japonica Group]
	0	1.30925
sp_v3.0_unigene164477	0	1.31228	unclassified
sp_v3.0_unigene67312	0	1.33506	Unassigned protein
sp_v3.0_unigene98405	0	1.35828	Unassigned protein
sp_v3.0_unigene99943	0	1.36021	alpha/beta-hydrolase domain-containing protein [Arabidopsis thaliana] gb|AAK93661.1| putative lipase [Arabidopsis thaliana] gb|AAO42410.1| putative lipase [Arabidopsis thaliana] gb|AEE35524.1| alpha/beta-hydrolase domain-containing protein [Arabidopsis thaliana]
sp_v3.0_unigene176420	0	1.36049	viral A-type inclusion protein [Trichomonas vaginalis G3] gb|EAY21418.1| viral A-type inclusion protein, putative [Trichomonas vaginalis G3]
sp_v3.0_unigene191381	0	1.36614	Allantoicase (Fragment) n=2 Tax=Postia placenta Mad-698-R RepID=B8PBR0_POSPM
sp_v3.0_unigene37764	0	1.36796	Short chain alcohol dehydrogenase, putative n=1 Tax=Ricinus communis RepID=B9T6C0_RICCO
sp_v3.0_unigene15106	0	1.38772	polyribonucleotide nucleotidyltransferase [Arabidopsis thaliana] emb|CAB43864.1| polynucleotide phosphorylase [Arabidopsis thaliana] emb|CAB43865.1| polynucleotide phosphorylase [Arabidopsis thaliana] emb|CAB87625.1| polynucleotide phosphorylase [Arabidopsis thaliana] gb|AED92050.1| polyribonucleotide nucleotidyltransferase [Arabidopsis thaliana]
sp_v3.0_unigene189609	0	1.38861	Unassigned protein
sp_v3.0_unigene158898	0	1.45519	Integral membrane protein [Tetrahymena thermophila] gb|EAR83460.2| Integral membrane protein [Tetrahymena thermophila SB210]
sp_v3.0_unigene202791	0	1.4999	Chain A, Molecular Structure Of The Rod Domain Of Dictyostelium Filamin pdb|1WLH|B Chain B, Molecular Structure Of The Rod Domain Of Dictyostelium Filamin
sp_v3.0_unigene1283	0	1.50549	DNA-directed RNA polymerase (Fragment) n=2 Tax=Vitis vinifera RepID=D7TA90_VITVI
sp_v3.0_unigene8113	0	1.50572	polypyrimidine tract-binding protein 2 [Arabidopsis thaliana] sp|Q9FGL9.1|PTBP2_ARATH RecName: Full=Polypyrimidine tract-binding protein homolog 2 dbj|BAB08421.1| polypyrimidine tract-binding RNA transport protein-like [Arabidopsis thaliana] gb|AAU90050.1| At5g53180 [Arabidopsis thaliana] gb|AAV59265.1| At5g53180 [Arabidopsis thaliana] gb|AED96318.1| polypyrimidine tract-binding protein 2 [Arabid…
sp_v3.0_unigene71927	0	1.54584	Pol protein (Fragment) n=2 Tax=Picea abies RepID=Q9M6P0_PICAB
sp_v3.0_unigene38252	0	1.55143	Unassigned protein
	0	1.55348
	0	1.55811
sp_v3.0_unigene177319	0	1.5849	unclassified
sp_v3.0_unigene66503	0	1.58587	RIO kinase [Nicotiana tabacum]
sp_v3.0_unigene6844	0	1.59943	Purine transporter, putative n=1 Tax=Ricinus communis RepID=B9RJS5_RICCO
sp_v3.0_unigene27106	0	1.68893	nucleobase:cation symporter-1, NCS1 family [Arabidopsis thaliana] gb|AAK60307.1|AF385716_1 AT5g03560/F12E4 [Arabidopsis thaliana] gb|AAL87384.1| AT5g03560/F12E4 [Arabidopsis thaliana] gb|AED90626.1| nucleobase:cation symporter-1, NCS1 family [Arabidopsis thaliana]
sp_v3.0_unigene13111	0	1.69901	Importin beta-3, putative n=1 Tax=Ricinus communis RepID=B9T1E9_RICCO
	0	1.71269
sp_v3.0_unigene25360	0	1.73768	pfam00107, ADH_zinc_N, Zinc-binding dehydrogenase
sp_v3.0_unigene23948	0	1.80979	DUF543 domain containing protein
sp_v3.0_unigene128215	0	1.82886	SnoaL_2 multi-domain protein
sp_v3.0_unigene50490	0	1.8309	binding protein [Arabidopsis thaliana] ref|NP_001118384.1| binding protein [Arabidopsis thaliana] gb|AAD31360.1| expressed protein [Arabidopsis thaliana] gb|AAM15230.1| expressed protein [Arabidopsis thaliana] dbj|BAD44506.1| unknown protein [Arabidopsis thaliana] gb|ABE65863.1| unknown [Arabidopsis thaliana] gb|ABF19007.1| At2g25570 [Arabidopsis thaliana] gb|AEC07717.1| binding protein [Arabidop…
sp_v3.0_unigene51337	0	1.89823	electron transfer flavoprotein-ubiquinone oxidoreductase [Neosartorya fischeri NRRL 181] gb|EAW21551.1| electron transfer flavoprotein-ubiquinone oxidoreductase [Neosartorya fischeri NRRL 181]
sp_v3.0_unigene153770	0	1.90148	Scramblase family protein n=1 Tax=Tetrahymena thermophila SB210 RepID=Q24C42_TETTH
sp_v3.0_unigene30657	0	2.06775	BRCA1/BRCA2-containing complex subunit 3 [Arabidopsis thaliana] gb|AEE74463.1| BRCA1/BRCA2-containing complex subunit 3 [Arabidopsis thaliana]
	0	2.26747
sp_v3.0_unigene186945	0	2.34659	White-brown-complex ABC transporter family n=1 Tax=Populus trichocarpa RepID=B9HM23_POPTR
sp_v3.0_unigene162937	0	2.48567	RNase H family protein n=1 Tax=Asparagus officinalis RepID=Q2AA19_ASPOF
sp_v3.0_unigene86430	0	2.54615	Unassigned protein
sp_v3.0_unigene183390	0	2.55794	Unassigned protein
sp_v3.0_unigene25224	0	2.6109	putative 5-3 exoribonuclease [Oryza sativa Japonica Group]
sp_v3.0_unigene118555	0.000163934	1.33803	unclassified
sp_v3.0_unigene175224	0.000307692	1.12672	unclassified
sp_v3.0_unigene169137	0.0003125	1.12548	CRE-GPC-1 protein n=1 Tax=Caenorhabditis remanei RepID=E3MVK7_CAERE
sp_v3.0_unigene168588	0.00031746	1.30346	unclassified
sp_v3.0_unigene184661	0.000322581	1.1056	unclassified
sp_v3.0_unigene42265	0.000441176	1.09759	Histone H2A n=15 Tax=Embryophyta RepID=A5AKG7_VITVI
sp_v3.0_unigene170047	0.000447761	1.11078	Hemerythrin HHE cation binding domain protein n=1 Tax=Methylobacter tundripaludum SV96 RepID=E1MUT5_9GAMM
sp_v3.0_unigene42408	0.000454545	1.14414	unclassified
sp_v3.0_unigene21093	0.000547945	1.18463	Sulfate transporter, putative n=1 Tax=Ricinus communis RepID=B9RTL1_RICCO
sp_v3.0_unigene185610	0.000555556	1.10874	putative glucosamine-fructose-6-phosphate aminotransferase [Arabidopsis thaliana] dbj|BAB03027.1| glutamine-fructose-6-phosphate transaminase 2 [Arabidopsis thaliana] gb|AEE76855.1| putative glucosamine-fructose-6-phosphate aminotransferase [Arabidopsis thaliana]
sp_v3.0_unigene189948	0.00056338	1.08228	Nicotinamide nucleotide transhydrogenase n=1 Tax=Ectocarpus siliculosus RepID=D7FQ93_ECTSI
sp_v3.0_unigene86856	0.000571429	1.29792	Unassigned protein
sp_v3.0_unigene124501	0.00057971	1.08106	unclassified
sp_v3.0_unigene151142	0.000641026	1.14336	unclassified
sp_v3.0_unigene22335	0.000649351	1.07249	TT_ORF1 multi-domain protein
sp_v3.0_unigene2246	0.000657895	1.26022	Ca(2+)-dependent DNase [Populus tomentosa]
sp_v3.0_unigene167889	0.000666667	1.06842	unclassified
sp_v3.0_unigene26948	0.000675676	1.06375	cytochrome b5 DIF-F [Petunia x hybrida] gb|AAR89457.1| cytochrome B5 [Petunia x hybrida] gb|ABC74800.1| cytochrome B5 [Petunia x hybrida]
sp_v3.0_unigene9535	0.000759494	1.04542	major facilitator protein [Arabidopsis thaliana] gb|AED94780.1| major facilitator protein [Arabidopsis thaliana]
sp_v3.0_unigene82074	0.000853659	1.03177	unclassified
sp_v3.0_unigene170188	0.000864198	1.08205	unclassified
sp_v3.0_unigene21103	0.000875	1.12593	Herpes_BLLF1 multi-domain protein
sp_v3.0_unigene17885	0.00107143	1.03017	NADPH-dependent mannose 6-phosphate reductase [Phelipanche ramosa]
sp_v3.0_unigene120249	0.00108434	1.02785	metallopeptidase M24-like protein [Arabidopsis thaliana] gb|AEE28426.1| metallopeptidase M24-like protein [Arabidopsis thaliana]
sp_v3.0_unigene153644	0.0010989	1.03295	Cytochrom_B561 multi-domain protein
sp_v3.0_unigene22678	0.00111111	1.02068	peptidyl prolyl cis-trans isomerase [Plasmodium yoelii yoelii str. 17XNL] gb|EAA21161.1| putative peptidyl prolyl cis-trans isomerase with RNA binding region [Plasmodium yoelii yoelii]
sp_v3.0_unigene170777	0.0011236	1.16275	PREDICTED: similar to scavenger receptor cysteine-rich protein isoform 1 [Tribolium castaneum] gb|EFA02281.1| hypothetical protein TcasGA2_TC007945 [Tribolium castaneum]
sp_v3.0_unigene8898	0.00113636	1.25877	acyltransferase-like protein [Arabidopsis thaliana] sp|Q9ZVN2.1|Y1457_ARATH RecName: Full=Acyltransferase-like protein At1g54570, chloroplastic; Flags: Precursor gb|AAC64874.1| Contains similarity to gi|2924495 hypothetical protein Rv1920 from Mycobacterium tuberculosis genome gb|AL022020 [Arabidopsis thaliana] gb|AAM63493.1| unknown [Arabidopsis thaliana] dbj|BAC43090.1| unknown protein [Arabido…
sp_v3.0_unigene169339	0.00114583	1.09505	PDCD2_C domain containing protein
sp_v3.0_unigene8234	0.00114943	1.01093	Alcohol dehydrogenase, putative n=1 Tax=Ricinus communis RepID=B9RM02_RICCO
sp_v3.0_unigene159272	0.00115789	1.00009	calcyphosine-like [Xenopus (Silurana) tropicalis] gb|AAI21609.1| hypothetical protein LOC549278 [Xenopus (Silurana) tropicalis]
sp_v3.0_unigene4178	0.00116279	1.05673	Mitochondrial glycoprotein family protein [Arabidopsis thaliana] gb|AAM91613.1| putative protein [Arabidopsis thaliana] gb|AAN15390.1| putative protein [Arabidopsis thaliana] dbj|BAH19625.1| AT4G32605 [Arabidopsis thaliana] gb|AEE86088.1| Mitochondrial glycoprotein family protein [Arabidopsis thaliana]
sp_v3.0_unigene198719	0.00116505	0.976931	Alcohol dehydrogenase IV n=1 Tax=Coprinopsis cinerea okayama7#130 RepID=A8N6W8_COPC7
sp_v3.0_unigene173994	0.00117021	1.05819	unclassified
sp_v3.0_unigene84470	0.00117647	1.01384	unclassified
sp_v3.0_unigene83202	0.00117647	1.05278	unclassified
	0.0011828	1.00064
sp_v3.0_unigene115049	0.00118812	1.14354	Transcription factor bHLH87 n=2 Tax=Arabidopsis RepID=BH087_ARATH
sp_v3.0_unigene158512	0.00119565	1.04661	Complex1_LYR domain containing protein
sp_v3.0_unigene162409	0.0012	0.988424	OSIGBa0124C14.4 protein n=1 Tax=Oryza sativa RepID=Q01N27_ORYSA
sp_v3.0_unigene87145	0.0012037	1.16078	ERG4_ERG24 domain containing protein
	0.00121212	0.990421
sp_v3.0_unigene150507	0.00121495	0.969998	Glycosylphosphatidylinositol-specific phospholipase C (ISS) n=1 Tax=Ostreococcus tauri RepID=Q00X88_OSTTA
sp_v3.0_unigene81653	0.00122449	1.09062	DUF616 domain containing protein
sp_v3.0_unigene165127	0.00122642	0.978638	Arginine biosynthesis bifunctional protein ArgJ, chloroplastic n=1 Tax=Ricinus communis RepID=ARGJ_RICCO
sp_v3.0_unigene186159	0.00123711	1.00017	Putative lipoprotein n=1 Tax=Plesiocystis pacifica SIR-1 RepID=A6GH12_9DELT
sp_v3.0_unigene55306	0.0012381	1.02304	unclassified
sp_v3.0_unigene185417	0.00123894	0.980474	unclassified
sp_v3.0_unigene127519	0.00125	0.969136	proteophosphoglycan 5 [Leishmania major strain Friedlin] emb|CBZ12682.1| proteophosphoglycan 5 [Leishmania major strain Friedlin]
sp_v3.0_unigene22584	0.00125	1.02771	Naphthoate synthase, putative n=1 Tax=Ricinus communis RepID=B9SH93_RICCO
sp_v3.0_unigene17785	0.00126126	0.969413	Farnesyl diphosphate synthase 4 n=2 Tax=Picea RepID=B1A9K8_PICAB
sp_v3.0_unigene114077	0.00127273	1.01587	Unassigned protein
sp_v3.0_unigene12271	0.0012844	0.975586	DHFS-FPGS homolog C [Arabidopsis thaliana] gb|AEE74866.1| DHFS-FPGS homolog C [Arabidopsis thaliana]
sp_v3.0_unigene24902	0.0012931	0.976682	high mobility group-box and ARID domain-binding domain-containing protein [Arabidopsis thaliana] sp|Q9MAT6.1|HMG15_ARATH RecName: Full=High mobility group B protein 15; AltName: Full=Nucleosome/chromatin assembly factor group D 15 gb|AAF40449.1|AC004809_7 Contains similarity to the high mobility group family PF|00505 [Arabidopsis thaliana] gb|AAV84476.1| At1g04880 [Arabidopsis thaliana] gb|AAW300…
sp_v3.0_unigene167648	0.00130435	0.996811	Unassigned protein
sp_v3.0_unigene6586	0.00131579	0.984646	transcription factor PCF6 [Oryza sativa Japonica Group]
sp_v3.0_unigene171286	0.00162393	0.955119	unclassified
sp_v3.0_unigene62638	0.00184874	0.984803	3'-5'-exoribonuclease family protein [Arabidopsis thaliana] ref|NP_850537.1| 3'-5'-exoribonuclease family protein [Arabidopsis thaliana] gb|AAG40370.1|AF325018_1 AT3g07750 [Arabidopsis thaliana] dbj|BAC43581.1| putative 3' exoribonuclease [Arabidopsis thaliana] gb|AAW28551.1| At3g07750 [Arabidopsis thaliana] gb|AEE74598.1| 3'-5'-exoribonuclease family protein [Arabidopsis thaliana] gb|AEE74599.1|…
sp_v3.0_unigene208817	0.00186441	1.09705	unclassified
sp_v3.0_unigene33786	0.00208	0.978088	Non-specific lipid-transfer protein n=4 Tax=Pinus RepID=NLTP_PINTA
sp_v3.0_unigene3779	0.00208333	0.987275	Pseudotzain n=3 Tax=Pinaceae RepID=Q40922_PSEMZ
sp_v3.0_unigene125743	0.00209677	0.960172	OSJNBa0032F06.3 protein n=1 Tax=Oryza sativa Japonica Group RepID=Q7X7S3_ORYSJ
sp_v3.0_unigene148556	0.00210145	0.971675	Unassigned protein
sp_v3.0_unigene190057	0.00211268	0.90817	unclassified
sp_v3.0_unigene18698	0.00211382	0.826479	Cu_bind_like domain containing protein
sp_v3.0_unigene65904	0.00211679	0.928158	putative translation factor [Arabidopsis thaliana] gb|AAF03443.1|AC010797_19 hypothetical protein [Arabidopsis thaliana] gb|AAL84979.1| At3g1920/F28J7.25 [Arabidopsis thaliana] gb|AAN28792.1| At3g1920/F28J7.25 [Arabidopsis thaliana] gb|AEE73735.1| putative translation factor [Arabidopsis thaliana]
sp_v3.0_unigene112176	0.00212766	0.917609	Actin related protein n=1 Tax=Populus trichocarpa RepID=B9GHK1_POPTR
sp_v3.0_unigene177071	0.00213115	1.02029	unclassified
sp_v3.0_unigene4055	0.00213235	0.992827	Aspartyl/glutamyl-tRNA(Asn/Gln) amidotransferase subunit B, putative n=1 Tax=Ricinus communis RepID=B9SQR9_RICCO
sp_v3.0_unigene148939	0.00214286	0.915268	pentatricopeptide repeat-containing protein [Arabidopsis thaliana] sp|Q9C9U0.1|PP118_ARATH RecName: Full=Pentatricopeptide repeat-containing protein At1g73710 gb|AAG52063.1|AC012679_1 hypothetical protein; 49134-52109 [Arabidopsis thaliana] gb|AEE35500.1| pentatricopeptide repeat-containing protein [Arabidopsis thaliana]
sp_v3.0_unigene87037	0.00214815	0.970123	unclassified
sp_v3.0_unigene38814	0.00214876	0.944762	Unassigned protein
sp_v3.0_unigene160279	0.00215827	0.951501	Putative polyprotein n=1 Tax=Oryza sativa Japonica Group RepID=Q75HE8_ORYSJ
sp_v3.0_unigene188956	0.00216418	0.921922	Herpes_gp2 multi-domain protein
sp_v3.0_unigene10174	0.00217054	0.987989	Rab family GTPase n=2 Tax=Selaginella moellendorffii RepID=D8QUM7_SELML
sp_v3.0_unigene177111	0.00217105	0.914803	ER to Golgi transport-related protein, putative n=3 Tax=Filobasidiella/Cryptococcus neoformans species complex RepID=E6R2F7_CRYGW
sp_v3.0_unigene75538	0.00218045	1.02743	Multidrug resistance-associated protein member 2 n=11 Tax=Cyprinidae RepID=F1DB26_DANRE
sp_v3.0_unigene132473	0.00218543	0.905049	Retrotransposon protein, putative, Ty3-gypsy subclass n=16 Tax=Magnoliophyta RepID=Q7XG23_ORYSJ
sp_v3.0_unigene29561	0.0021875	1.04098	Unassigned protein
sp_v3.0_unigene152535	0.00219697	0.949615	Unassigned protein
sp_v3.0_unigene204707	0.0022	0.923426	Isoleucyl-tRNA synthetase n=1 Tax=Chitinophaga pinensis DSM 2588 RepID=C7PES4_CHIPD
sp_v3.0_unigene6149	0.00220472	0.993224	Equilibrative nucleoside transporter (Fragment) n=1 Tax=Populus trichocarpa RepID=B9INU8_POPTR
sp_v3.0_unigene157363	0.0022069	1.10496	Programmed cell death 6 protein-like protein n=1 Tax=Naegleria gruberi RepID=D2VA25_NAEGR
	0.00221374	1.08456
sp_v3.0_unigene81739	0.00221477	1.04522	F3L24.20 protein n=1 Tax=Arabidopsis thaliana RepID=Q9SR30_ARATH
sp_v3.0_unigene93756	0.00222222	0.971814	Protein-L-isoaspartate O-methyltransferase n=1 Tax=Picea sitchensis RepID=D5ADW3_PICSI
sp_v3.0_unigene84632	0.00222222	0.982988	unclassified
sp_v3.0_unigene160330	0.00222973	0.990846	Putative retrotransposon gag protein n=1 Tax=Oryza sativa Japonica Group RepID=Q6AUX9_ORYSJ
sp_v3.0_unigene93656	0.00223077	0.92889	unclassified
	0.00223776	0.920289
sp_v3.0_unigene6241	0.0022449	0.919306	Integral membrane single C2 domain protein n=2 Tax=Populus trichocarpa RepID=B9HY18_POPTR
sp_v3.0_unigene174539	0.00226027	0.910089	unclassified
sp_v3.0_unigene81517	0.00235294	0.931888	Unassigned protein
sp_v3.0_unigene29204	0.0024026	1.08081	alkaline-phosphatase-like protein [Arabidopsis thaliana] emb|CAB45328.1| nucleotide pyrophosphatase-like protein [Arabidopsis thaliana] emb|CAB79726.1| nucleotide pyrophosphatase-like protein [Arabidopsis thaliana] dbj|BAH30545.1| hypothetical protein [Arabidopsis thaliana] gb|AEE85661.1| alkaline-phosphatase-like protein [Arabidopsis thaliana]
sp_v3.0_unigene205500	0.0024375	0.965168	Glycosyl hydrolase, putative n=1 Tax=Talaromyces stipitatus ATCC 10500 RepID=B8M4F5_TALSN
sp_v3.0_unigene32361	0.00245283	0.895736	Peroxidase (Fragment) n=1 Tax=Pinus pinaster RepID=Q9M4B4_PINPS
sp_v3.0_unigene13308	0.00246835	0.889073	Sec20 family protein n=4 Tax=Andropogoneae RepID=B6TQD1_MAIZE
sp_v3.0_unigene17971	0.00248408	1.0554	Unassigned protein
sp_v3.0_unigene176383	0.0025	0.892101	Unassigned protein
sp_v3.0_unigene191148	0.0025	0.903839	Niemann-Pick Type C-2, putative n=1 Tax=Aedes aegypti RepID=Q16VI4_AEDAE
sp_v3.0_unigene103341	0.0025	1.01791	Unassigned protein
sp_v3.0_unigene78715	0.00251462	0.889002	RING/U-box domain-containing protein n=4 Tax=Arabidopsis RepID=F4JKK0_ARATH
sp_v3.0_unigene2808	0.00251534	0.88264	Unassigned protein
sp_v3.0_unigene18444	0.00251613	0.901352	24 kDa seed maturation protein n=1 Tax=Elaeis guineensis RepID=B3TLN1_ELAGV
sp_v3.0_unigene172745	0.00252941	0.946437	unclassified
sp_v3.0_unigene110943	0.00253012	0.948337	PREDICTED: similar to glucosamine-fructose-6-phosphate aminotransferase n=1 Tax=Ciona intestinalis RepID=UPI000180C023
sp_v3.0_unigene128462	0.00253086	0.900899	Unassigned protein
sp_v3.0_unigene1627	0.00254335	0.879628	protein kinase-like protein [Arabidopsis thaliana] gb|AAF05853.1|AC011698_4 putative casein kinase [Arabidopsis thaliana] gb|AEE74014.1| protein kinase-like protein [Arabidopsis thaliana]
	0.00254438	0.893902
sp_v3.0_unigene100332	0.00254545	0.906947	unclassified
sp_v3.0_unigene162366	0.00254658	0.904529	Reverse transcriptase-beet retrotransposon, putative n=1 Tax=Medicago truncatula RepID=A2Q4W5_MEDTR
sp_v3.0_unigene174305	0.00255952	0.895373	unclassified
sp_v3.0_unigene2965	0.00257485	0.89361	putative calcium-independent phospholipase A2 [Oryza sativa Japonica Group]
sp_v3.0_unigene3609	0.00261111	0.940161	RPAP2_Rtr1 domain containing protein
sp_v3.0_unigene86295	0.0026257	0.876374	Unassigned protein
sp_v3.0_unigene22397	0.00264045	0.885977	armadillo repeat-containing kinesin-like protein 3 [Arabidopsis thaliana] sp|Q9FZ06.1|ARK3_ARATH RecName: Full=Armadillo repeat-containing kinesin-like protein 3; AltName: Full=Phosphatidic acid kinase gb|AAG08965.1|AF159052_1 kinesin-like protein [Arabidopsis thaliana] dbj|BAF95587.1| armadillo repeat kinesin3 [Arabidopsis thaliana] gb|AEE28880.1| armadillo repeat-containing kinesin-like protein…
sp_v3.0_unigene36917	0.00264368	1.03495	unclassified
sp_v3.0_unigene100006	0.00265537	0.874654	Unassigned protein
sp_v3.0_unigene187529	0.00267045	0.927653	unclassified
sp_v3.0_unigene166246	0.00268571	0.883871	Unassigned protein
sp_v3.0_unigene66456	0.00269231	0.895529	Inositol-tetrakisphosphate 1-kinase, putative n=1 Tax=Ricinus communis RepID=B9R6S4_RICCO
sp_v3.0_unigene86644	0.00270718	0.859303	RasGEF domain-containing protein n=1 Tax=Glomerella graminicola M1.001 RepID=E3QMW1_COLGM
sp_v3.0_unigene11585	0.00281081	1.01948	Ca2+ antiporter/cation exchanger n=2 Tax=Populus trichocarpa RepID=B9IG90_POPTR
sp_v3.0_unigene174077	0.00282609	0.897001	unclassified
sp_v3.0_unigene126622	0.00284153	0.853582	unclassified
sp_v3.0_unigene99641	0.00291005	1.22696	unclassified
sp_v3.0_unigene22123	0.00292553	0.851045	pfam00665, rve, Integrase core domain
sp_v3.0_unigene78071	0.00294118	0.852908	Splicing factor 3B subunit, putative n=1 Tax=Ricinus communis RepID=B9RZ56_RICCO
sp_v3.0_unigene120554	0.00295699	0.852626	Atrophin-1 multi-domain protein
sp_v3.0_unigene83574	0.00302083	0.845769	unclassified
sp_v3.0_unigene175230	0.00303665	0.947754	unclassified
sp_v3.0_unigene29904	0.00305263	0.848914	Sulfiredoxin-1, putative n=1 Tax=Ricinus communis RepID=B9SCC3_RICCO
sp_v3.0_unigene193615	0.00314433	0.905651	Dihydroxy-acid dehydratase n=1 Tax=Planctomyces maris DSM 8797 RepID=A6C1E8_9PLAN
sp_v3.0_unigene182863	0.00316062	0.935506	LON protease homologue (Fragment) n=1 Tax=Lithospermum erythrorhizon RepID=Q9XKK8_LITER
sp_v3.0_unigene41789	0.00317949	0.868885	Transcription factor, putative n=1 Tax=Ricinus communis RepID=B9RSE9_RICCO
sp_v3.0_unigene24717	0.00331658	0.845919	Putative cytochrome c biogenesis ccmB-like mitochondrial protein n=13 Tax=Magnoliophyta RepID=CCMB_ARATH
sp_v3.0_unigene38858	0.00333333	0.982936	DUF1777 domain containing protein
sp_v3.0_unigene170937	0.00335	0.846447	unclassified
sp_v3.0_unigene169056	0.00335025	0.830786	unclassified
sp_v3.0_unigene174038	0.00336634	0.84658	Transformer domain containing protein
sp_v3.0_unigene30012	0.00336735	0.895461	unclassified
sp_v3.0_unigene165804	0.00338308	0.885291	Putative pol polyprotein n=1 Tax=Brassica oleracea var. botrytis RepID=A2T1U5_BRAOB
sp_v3.0_unigene4077	0.00364532	0.957142	purple acid phosphatase 28 [Arabidopsis thaliana] sp|Q9LU72.1|PPA28_ARATH RecName: Full=Probable inactive purple acid phosphatase 28; Flags: Precursor dbj|BAA97364.1| unnamed protein product [Arabidopsis thaliana] gb|AAM97046.1| putative protein [Arabidopsis thaliana] gb|AAN72121.1| putative protein [Arabidopsis thaliana] gb|AAW80660.1| putative purple acid phosphatase [Arabidopsis thaliana] gb|A…
sp_v3.0_unigene17047	0.00377451	0.878447	glyceraldehyde-3-phosphate dehydrogenase B subunit [Glycine max]
	0.00390244	0.839468
sp_v3.0_unigene209581	0.00398058	0.845839	Unassigned protein
sp_v3.0_unigene151715	0.00415459	0.836175	PREDICTED: exosome complex exonuclease RRP4-like n=1 Tax=Anolis carolinensis RepID=UPI000203B291
sp_v3.0_unigene62552	0.00418269	0.841281	Glycosyl transferase, family 8 n=1 Tax=Medicago truncatula RepID=A2Q3W2_MEDTR
sp_v3.0_unigene173354	0.00421053	0.84011	Herpes_gp2 multi-domain protein
sp_v3.0_unigene86766	0.0043128	0.855053	Herpes_gp2 multi-domain protein
sp_v3.0_unigene170059	0.00433333	0.821344	DUF566 multi-domain protein
sp_v3.0_unigene27516	0.00438679	0.83344	TT_ORF1 multi-domain protein
sp_v3.0_unigene171148	0.00448598	0.821293	GRP multi-domain protein
sp_v3.0_unigene24713	0.00450704	0.830057	hydrophobic surface binding protein A [Aspergillus oryzae RIB40] dbj|BAE53453.1| hydrophobic surface binding protein A [Aspergillus oryzae]
sp_v3.0_unigene13227	0.00455814	0.85638	CmcI domain containing protein
sp_v3.0_unigene56193	0.00467593	0.870011	ABA_WDS domain containing protein
sp_v3.0_unigene173578	0.0047032	0.888979	unclassified
sp_v3.0_unigene54264	0.00472477	0.840997	Aquarius n=228 Tax=core eudicotyledons RepID=E5GCK6_CUCME
sp_v3.0_unigene16723	0.00474654	0.957634	unclassified
sp_v3.0_unigene23913	0.00481818	0.810045	Thioredoxin n=1 Tax=Neosartorya fischeri NRRL 181 RepID=A1DAE3_NEOFI
sp_v3.0_unigene104863	0.00493274	0.81339	Unassigned protein
sp_v3.0_unigene85971	0.00495495	0.867522	unclassified
sp_v3.0_unigene23950	0.00497738	0.629828	cohesin-load domain-containing protein [Arabidopsis thaliana] dbj|BAB09745.1| unnamed protein product [Arabidopsis thaliana] gb|AED96068.1| cohesin-load domain-containing protein [Arabidopsis thaliana]
sp_v3.0_unigene940	0.00504464	0.809408	Hec1 protein, putative n=1 Tax=Ricinus communis RepID=B9T7Y6_RICCO
sp_v3.0_unigene37858	0.00515556	0.854298	Catalytic, putative n=2 Tax=Malpighiales RepID=B9SHY3_RICCO
sp_v3.0_unigene37497	0.00535398	0.804415	pyrimidine 2 [Arabidopsis thaliana] gb|AAO33381.1|AF465755_1 dihydropyrimidine amidohydrolase [Arabidopsis thaliana] dbj|BAB10038.1| dihydropyrimidinase [Arabidopsis thaliana] gb|AED91773.1| pyrimidine 2 [Arabidopsis thaliana]
sp_v3.0_unigene143204	0.00537445	0.79522	unclassified
sp_v3.0_unigene8213	0.0054386	0.805566	RNA polymerase II mediator complex subunit, putative n=1 Tax=Ricinus communis RepID=B9RQ93_RICCO
sp_v3.0_unigene25971	0.00550218	0.811592	DUF566 multi-domain protein
sp_v3.0_unigene165880	0.00556034	0.989125	Probable mannitol dehydrogenase n=2 Tax=Medicago sativa RepID=MTDH_MEDSA
sp_v3.0_unigene133569	0.00558442	0.813418	myb proto-oncogene protein [Arabidopsis thaliana] dbj|BAB02863.1| transcription factor-like protein [Arabidopsis thaliana] gb|AAS10061.1| MYB transcription factor [Arabidopsis thaliana] gb|ABE65977.1| myb family transcription factor [Arabidopsis thaliana] gb|AEE77449.1| myb proto-oncogene protein [Arabidopsis thaliana]
sp_v3.0_unigene200516	0.0056087	0.811081	unclassified
sp_v3.0_unigene32903	0.00566524	0.917167	auxin-repressed protein [Arachis hypogaea]
sp_v3.0_unigene27057	0.0057265	0.871288	translocase inner membrane subunit 23-2 [Arabidopsis thaliana] gb|AAG51855.1|AC010926_18 inner mitochondrial membrane protein; 26940-26374 [Arabidopsis thaliana] gb|AAA57314.1| inner mitochondrial membrane protein [Arabidopsis thaliana] gb|AAK68832.1| inner mitochondrial membrane protein [Arabidopsis thaliana] gb|AAL66913.1| inner mitochondrial membrane protein [Arabidopsis thaliana] gb|AAM65992.…
sp_v3.0_unigene828	0.00574468	0.838016	Unassigned protein
sp_v3.0_unigene36450	0.00576271	0.865483	Unassigned protein
sp_v3.0_unigene94609	0.0058159	0.801509	Cyclophilin 59 n=4 Tax=Arabidopsis RepID=Q6Q151_ARATH
sp_v3.0_unigene20765	0.00582278	0.789149	AF-4 multi-domain protein
sp_v3.0_unigene171498	0.00583333	0.804626	unclassified
sp_v3.0_unigene80655	0.00583673	0.816328	Tetratricopeptide repeat protein, putative n=1 Tax=Ricinus communis RepID=B9T1U9_RICCO
sp_v3.0_unigene141884	0.00584034	0.857005	putative anther ethylene-upregulated protein ER1 [Oryza sativa Japonica Group]
sp_v3.0_unigene12051	0.00585062	0.793228	Unassigned protein
sp_v3.0_unigene104822	0.00585366	0.819354	unclassified
sp_v3.0_unigene53657	0.00586066	0.550671	Putative polyprotein n=1 Tax=Oryza sativa Japonica Group RepID=Q8RVC8_ORYSJ
sp_v3.0_unigene1412	0.00586777	0.947012	bystin (51.6 kD)-like [Oryza sativa Japonica Group] dbj|BAD29036.1| bystin (51.6 kD)-like [Oryza sativa Japonica Group]
sp_v3.0_unigene169398	0.00587045	0.945205	unclassified
sp_v3.0_unigene186536	0.00588	0.847562	Deoxyhypusine synthase n=4 Tax=Crotalaria RepID=Q4QZB4_9FABA
	0.00588477	0.749246
sp_v3.0_unigene58342	0.0058871	0.784352	F6N18.1 n=1 Tax=Arabidopsis thaliana RepID=Q9LPK1_ARATH
sp_v3.0_unigene97608	0.00590361	0.85929	putative alanine aminotransferase [Zea mays]
sp_v3.0_unigene174988	0.00593625	0.815722	unclassified
sp_v3.0_unigene55619	0.00595238	0.789488	DNA repair protein RAD50, putative n=1 Tax=Ricinus communis RepID=B9T762_RICCO
sp_v3.0_unigene155234	0.00616601	0.786789	Dihydrolipoyl dehydrogenase (Fragment) n=1 Tax=Thalassiosira pseudonana RepID=B8LBI2_THAPS
	0.0061811	0.780368
sp_v3.0_unigene160467	0.00619608	0.807142	Putative non-LTR retroelement reverse transcriptase n=1 Tax=Arabidopsis thaliana RepID=Q9ZUF0_ARATH
sp_v3.0_unigene94034	0.00621094	0.77502	DUF869 multi-domain protein
sp_v3.0_unigene3576	0.00622568	0.88878	putative methylcrotonyl-CoA carboxylase beta chain, mitochondrial precursor [Oryza sativa Japonica Group]
	0.00625483	0.811359
sp_v3.0_unigene64198	0.00626923	0.83914	Unassigned protein
sp_v3.0_unigene29684	0.00627907	0.767471	40S ribosomal protein S29 n=4 Tax=Magnoliophyta RepID=RS29_ARATH
sp_v3.0_unigene26131	0.00628352	0.781327	unclassified
sp_v3.0_unigene7857	0.00645038	0.821052	Unassigned protein
	0.00653137	0.823795
sp_v3.0_unigene35022	0.00653992	0.819815	40S ribosomal protein SA n=1 Tax=Glycine max RepID=RSSA_SOYBN
sp_v3.0_unigene72729	0.00654135	0.878302	PH_2 domain containing protein
sp_v3.0_unigene858	0.00654275	0.800151	sodium:hydrogen antiporter 1 [Arabidopsis thaliana] dbj|BAB02474.1| unnamed protein product [Arabidopsis thaliana] gb|AAM61484.1| unknown [Arabidopsis thaliana] gb|AEE76247.1| sodium:hydrogen antiporter 1 [Arabidopsis thaliana]
sp_v3.0_unigene8643	0.00654412	0.755732	protein phosphatase [Arabidopsis thaliana] sp|O81716.1|P2C21_ARATH RecName: Full=Probable protein phosphatase 2C 21; Short=AtPP2C21; AltName: Full=AtPPC4;2 gb|AAD23006.1| putative protein phosphatase 2C [Arabidopsis thaliana] gb|AAK92810.1| putative protein phosphatase 2C [Arabidopsis thaliana] dbj|BAB84700.1| protein phosphatase 2C [Arabidopsis thaliana] gb|AAM14148.1| putative protein phosphata…
sp_v3.0_unigene170421	0.00655303	0.772128	unclassified
sp_v3.0_unigene142460	0.00655556	0.784474	unclassified
sp_v3.0_unigene207904	0.00655678	0.859623	Uridine cytidine kinase I, putative n=1 Tax=Ricinus communis RepID=B9SJ57_RICCO
sp_v3.0_unigene106123	0.00656604	0.757023	Unassigned protein
sp_v3.0_unigene11181	0.00656716	0.88944	myosin heavy chain-related protein [Arabidopsis thaliana] gb|AAN86191.1| unknown protein [Arabidopsis thaliana] dbj|BAH19729.1| AT4G31340 [Arabidopsis thaliana] gb|AEE85893.1| myosin heavy chain-related protein [Arabidopsis thaliana]
sp_v3.0_unigene86830	0.00659176	0.780908	unclassified
sp_v3.0_unigene175365	0.00677536	0.815163	Probable ATP18-subunit i/j of the mitochondrial F1F0-ATP synthase n=1 Tax=Sporisorium reilianum RepID=E6ZRK7_9BASI
sp_v3.0_unigene8359	0.0068	0.754077	DNA mismatch repair protein Msh3 [Arabidopsis thaliana] sp|O65607.2|MSH3_ARATH RecName: Full=DNA mismatch repair protein Msh3; Short=AtMsh3 emb|CAA07684.1| Msh3 protein [Arabidopsis thaliana] gb|AEE85075.1| DNA mismatch repair protein Msh3 [Arabidopsis thaliana]
sp_v3.0_unigene148480	0.0068231	0.832368	similar to retrotransposon protein, putative, Ty3-gypsy sub-class
sp_v3.0_unigene28883	0.00683453	0.760901	unclassified
sp_v3.0_unigene27008	0.00688172	0.904487	transcription co-activator-like protein [Arabidopsis thaliana]
sp_v3.0_unigene84742	0.00692857	0.816601	unclassified
sp_v3.0_unigene19950	0.00697509	0.768592	unclassified
sp_v3.0_unigene74589	0.00712766	0.753134	Unassigned protein
sp_v3.0_unigene85200	0.00713781	0.761233	unclassified
sp_v3.0_unigene11485	0.0071831	0.75534	unclassified
sp_v3.0_unigene105098	0.00726316	0.748238	unclassified
sp_v3.0_unigene991	0.00730375	0.816513	dopamine beta-monooxygenase N-terminal domain-containing protein-like [Oryza sativa Japonica Group] gb|EAZ37829.1| hypothetical protein OsJ_22172 [Oryza sativa Japonica Group]
sp_v3.0_unigene148980	0.00731293	0.75331	Integrase (Fragment) n=1 Tax=Gossypium herbaceum RepID=Q7XYU5_GOSHE
sp_v3.0_unigene5974	0.00732639	0.748699	Serine-threonine protein kinase, plant-type, putative n=1 Tax=Ricinus communis RepID=B9S2F4_RICCO
sp_v3.0_unigene154089	0.00732877	0.733254	GABa receptor subunit family member (gab-1) [Caenorhabditis elegans] sp|O18276.3|GBRB_CAEEL RecName: Full=Gamma-aminobutyric acid receptor subunit beta; AltName: Full=GABA(A) receptor subunit beta; Flags: Precursor emb|CAB07719.3| C. elegans protein ZC482.1, confirmed by transcript evidence [Caenorhabditis elegans]
sp_v3.0_unigene56321	0.00733564	0.835193	Oxidoreductase, putative n=1 Tax=Ricinus communis RepID=B9SNI2_RICCO
sp_v3.0_unigene8181	0.00734266	0.757279	Mitochondrial import receptor subunit TOM40 n=2 Tax=Zea mays RepID=B6TEP3_MAIZE
sp_v3.0_unigene52831	0.00734483	0.73788	ATP-dependent Clp protease proteolytic subunit n=1 Tax=Populus trichocarpa RepID=A9PAS6_POPTR
sp_v3.0_unigene3942	0.00735192	0.879022	DNA polymerase V [Medicago truncatula]
sp_v3.0_unigene27147	0.00735395	0.745962	Unassigned protein
sp_v3.0_unigene10731	0.00742373	0.764159	Unassigned protein
sp_v3.0_unigene672	0.00758278	0.760236	ABC(membrane) family transporter: cobalt ion [Ostreococcus lucimarinus CCE9901] gb|ABP00466.1| ABC(membrane) family transporter: cobalt ion [Ostreococcus lucimarinus CCE9901]
sp_v3.0_unigene86819	0.00758389	0.815012	unclassified
sp_v3.0_unigene136095	0.0076	0.750036	Abietadiene synthase, chloroplastic n=1 Tax=Abies grandis RepID=TPSDV_ABIGR
sp_v3.0_unigene93653	0.00760135	0.761782	AEC family transporter: auxin efflux [Ostreococcus lucimarinus CCE9901] gb|ABP00969.1| AEC family transporter: auxin efflux [Ostreococcus lucimarinus CCE9901]
sp_v3.0_unigene169831	0.00760656	0.742622	unclassified
	0.00760797	0.816564
sp_v3.0_unigene173646	0.00760943	0.75952	pfam01833, TIG, IPT/TIG domain
sp_v3.0_unigene12236	0.00762542	0.73129	RecName: Full=Serine/threonine-protein kinase ATR dbj|BAD61693.1| putative AtRAD3 [Oryza sativa Japonica Group] dbj|BAD62537.1| putative AtRAD3 [Oryza sativa Japonica Group]
sp_v3.0_unigene196844	0.00763158	0.740357	Unassigned protein
sp_v3.0_unigene20888	0.00765677	0.836323	unclassified
sp_v3.0_unigene37646	0.00779221	0.88606	Unassigned protein
sp_v3.0_unigene66316	0.00781046	0.732473	Gag/pol polyprotein n=3 Tax=Pisum sativum RepID=Q6WAY3_PEA
sp_v3.0_unigene25405	0.00781759	0.747683	RVT_1 domain containing protein
sp_v3.0_unigene1944	0.00793548	0.740414	Gibberellin receptor GID1-like protein n=2 Tax=Physcomitrella patens RepID=A9LY13_9BRYO
sp_v3.0_unigene170816	0.00796117	0.758394	unclassified
sp_v3.0_unigene208571	0.00809524	0.725068	Unassigned protein
sp_v3.0_unigene169238	0.00812102	0.793756	Rick_17kDa_Anti multi-domain protein
	0.00814696	0.730618
sp_v3.0_unigene135075	0.0081672	0.88122	Unassigned protein
sp_v3.0_unigene124670	0.00817308	0.724198	unclassified
sp_v3.0_unigene176626	0.00825949	0.724052	unclassified
sp_v3.0_unigene168989	0.00827586	0.761261	unclassified
sp_v3.0_unigene139249	0.00830189	0.784492	Putative non-LTR retroelement reverse transcriptase n=1 Tax=Oryza sativa Japonica Group RepID=Q8H807_ORYSJ
sp_v3.0_unigene86171	0.00832808	0.777352	MFMR domain containing protein
sp_v3.0_unigene167733	0.0085	0.7464	Unassigned protein
sp_v3.0_unigene1456	0.00861111	0.815265	Magnesium transporter n=3 Tax=Malpighiales RepID=B9GVM0_POPTR
sp_v3.0_unigene6599	0.00863777	0.892662	Core-2/I-branching beta-1,6-N-acetylglucosaminyltransferase family protein [Arabidopsis thaliana] gb|AAT68726.1| hypothetical protein At1g62305 [Arabidopsis thaliana] gb|AAW81729.1| At1g62305 [Arabidopsis thaliana] gb|AAX23788.1| hypothetical protein At1g62305 [Arabidopsis thaliana] gb|AAX49378.1| At1g62305 [Arabidopsis thaliana] gb|AEE33951.1| Core-2/I-branching beta-1,6-N-acetylglucosaminyltran…
sp_v3.0_unigene15596	0.00864615	0.780774	unclassified
sp_v3.0_unigene7100	0.0086646	0.724286	Exostosin-like [Medicago truncatula] gb|ABK28848.1| exostosin-like protein [Medicago truncatula]
sp_v3.0_unigene110383	0.00869159	0.505044	Major intrinsic protein n=1 Tax=Picea abies RepID=Q9XG82_PICAB
sp_v3.0_unigene169068	0.00880368	0.729531	unclassified
sp_v3.0_unigene3522	0.00896024	0.850354	Protein FAM18B, putative n=1 Tax=Ricinus communis RepID=B9RN95_RICCO
sp_v3.0_unigene172753	0.00920732	0.732593	unclassified
sp_v3.0_unigene1424	0.00920973	0.73885	SWR1 complex protein, SNF2 family DNA-dependent ATPase (Fragment) n=1 Tax=Physcomitrella patens subsp. patens RepID=A9S832_PHYPA
sp_v3.0_unigene5566	0.00927273	0.722533	DUF1777 multi-domain protein
sp_v3.0_unigene74885	0.00930514	0.713644	DNA-directed RNA polymerase n=1 Tax=Physcomitrella patens subsp. patens RepID=A9RNX6_PHYPA
sp_v3.0_unigene157470	0.00930723	0.703062	M-phase inducer phosphatase 2 (Fragment) n=1 Tax=Trichinella spiralis RepID=E5T190_TRISP
	0.00930931	0.77118
sp_v3.0_unigene63338	0.00937126	0.712072	Potassium channel AKT6 n=1 Tax=Arabidopsis thaliana RepID=AKT6_ARATH
sp_v3.0_unigene27253	0.00943284	0.733544	Unassigned protein
sp_v3.0_unigene364	0.00946429	0.724408	PHD-finger, putative [Oryza sativa Japonica Group] gb|ABA92921.1| PHD-finger family protein, expressed [Oryza sativa Japonica Group]
sp_v3.0_unigene155134	0.00952522	0.72782	Rubrerythrin n=1 Tax=Parvibaculum lavamentivorans DS-1 RepID=A7HZA3_PARL1
sp_v3.0_unigene171592	0.00955621	0.766449	unclassified
sp_v3.0_unigene456	0.00970501	0.696542	Unassigned protein
sp_v3.0_unigene64891	0.00970588	0.823768	Unassigned protein
sp_v3.0_unigene46411	0.00973607	0.760421	DNA-directed RNA polymerase (Fragment) n=1 Tax=Ginkgo biloba RepID=Q1L6W2_GINBI
sp_v3.0_unigene202730	0.00982456	0.861957	Nucleoside diphosphate kinase n=4 Tax=Daphnia pulex RepID=E9FZ29_DAPPU
	0.00982558	0.732597
sp_v3.0_unigene176961	0.00985423	0.733177	Pam16 domain containing protein
sp_v3.0_unigene2967	0.00988473	0.821578	Unassigned protein
sp_v3.0_unigene119219	0.00991304	0.698787	similar to CG8729-PA, isoform A; K03469 ribonuclease HI [EC:3.1.26.4]
sp_v3.0_unigene2660	0.00991329	0.746357	pfam09606, Med15, ARC105 or Med15 subunit of Mediator complex non-fungal
sp_v3.0_unigene9137	0.00997126	0.714716	nuclear pore complex protein Nup53 [Arabidopsis thaliana] gb|AAB63646.1| unknown protein [Arabidopsis thaliana] dbj|BAB01270.1| unnamed protein product [Arabidopsis thaliana] gb|AAM64501.1| unknown [Arabidopsis thaliana] gb|AAN86172.1| unknown protein [Arabidopsis thaliana] gb|AEE75796.1| nuclear pore complex protein Nup53 [Arabidopsis thaliana]
sp_v3.0_unigene169699	0.01	0.729877	Unassigned protein
sp_v3.0_unigene186626	0.0103419	0.81712	CTD multi-domain protein
sp_v3.0_unigene168721	0.0103429	0.722761	unclassified
sp_v3.0_unigene63000	0.0104533	0.686509	Pentatricopeptide repeat-containing protein, putative n=1 Tax=Ricinus communis RepID=B9R8M0_RICCO
sp_v3.0_unigene176313	0.0104545	0.727784	unclassified
sp_v3.0_unigene15888	0.0105618	0.687774	RING/U-box domain-containing protein [Arabidopsis thaliana] gb|AAF23258.1|AC015985_16 putative RING zinc finger protein [Arabidopsis thaliana] gb|AAF23312.1|AC016661_37 unknown protein [Arabidopsis thaliana] gb|AAL66972.1| putative RING zinc finger protein [Arabidopsis thaliana] gb|AAM65384.1| putative RING zinc finger protein [Arabidopsis thaliana] gb|AEE74810.1| RING/U-box domain-containing pro…
sp_v3.0_unigene165205	0.0105634	0.710021	Unassigned protein
sp_v3.0_unigene8944	0.010565	0.704097	putative receptor protein kinase [Arabidopsis thaliana] dbj|BAB09644.1| protein kinase-like protein [Arabidopsis thaliana] gb|AAL91617.1| AT5g59010/k19m22_210 [Arabidopsis thaliana] gb|ABH04487.1| At5g59010 [Arabidopsis thaliana] gb|AED97129.1| putative receptor protein kinase [Arabidopsis thaliana]
sp_v3.0_unigene86006	0.0107003	0.688319	Unassigned protein
sp_v3.0_unigene154550	0.0108101	0.700005	PLRV_ORF5 domain containing protein
sp_v3.0_unigene7785	0.0108333	0.692087	Unassigned protein
sp_v3.0_unigene191031	0.0108357	0.772676	unclassified
sp_v3.0_unigene17237	0.0108587	0.744038	dormancy-associated protein [Codonopsis lanceolata]
sp_v3.0_unigene5775	0.0109669	0.756572	Ornithine aminotransferase n=1 Tax=Pinus sylvestris RepID=Q1RPP3_PINSY
sp_v3.0_unigene31416	0.0109917	0.701113	Unassigned protein
	0.0112842	0.693772
sp_v3.0_unigene159542	0.0112877	0.683715	Aankyrin repeat-containing protein n=3 Tax=Ralstonia RepID=C6BER2_RALP1
sp_v3.0_unigene136219	0.0113187	0.675218	Unassigned protein
sp_v3.0_unigene37604	0.0114092	0.737542	Phenylcoumaran benzylic ether reductase homolog TH2 n=2 Tax=Pinaceae RepID=Q9LDB5_TSUHE
sp_v3.0_unigene159296	0.011413	0.690761	Gag-Pol polyprotein n=1 Tax=Lotus japonicus RepID=B8YLY7_LOTJA
sp_v3.0_unigene42789	0.0114441	0.679068	unclassified
sp_v3.0_unigene170073	0.0117426	0.700795	RNA polymerase n=1 Tax=Leeuwenhoekiella blandensis MED217 RepID=A3XHS1_LEEBM
sp_v3.0_unigene79769	0.011752	0.752601	potassium transporter-like protein [Arabidopsis thaliana] emb|CAB78384.1| potassium transporter-like protein [Arabidopsis thaliana]
sp_v3.0_unigene174992	0.0117568	0.752544	unclassified
sp_v3.0_unigene3117	0.0117742	0.69361	Leukotriene A-4 hydrolase, putative n=1 Tax=Ricinus communis RepID=B9SD61_RICCO
sp_v3.0_unigene25642	0.0117914	0.74973	unclassified
sp_v3.0_unigene24395	0.0120267	0.783462	Isoflavone reductase-like protein CJP-6 n=1 Tax=Cryptomeria japonica RepID=Q8RYC0_CRYJA
sp_v3.0_unigene21695	0.0120424	0.818467	Metallothionein-like protein EMB30 n=6 Tax=Picea RepID=MT3_PICGL
sp_v3.0_unigene150935	0.0120479	0.736051	CBR-RPM-1 protein n=2 Tax=Caenorhabditis briggsae RepID=A8WNR9_CAEBR
sp_v3.0_unigene172160	0.0120635	0.683022	unclassified
sp_v3.0_unigene83290	0.0122427	0.729206	unclassified
sp_v3.0_unigene127659	0.0122632	0.772368	unclassified
sp_v3.0_unigene87218	0.0123097	0.680043	unclassified
sp_v3.0_unigene186758	0.0124084	0.723034	Unassigned protein
sp_v3.0_unigene101721	0.0124804	0.692474	putative acetylornithine transaminase [Arabidopsis thaliana]
sp_v3.0_unigene168551	0.0124935	0.662972	unclassified
sp_v3.0_unigene4739	0.0125	0.719213	Unassigned protein
sp_v3.0_unigene108897	0.0125907	0.694104	Unassigned protein
sp_v3.0_unigene12876	0.0128866	0.728665	DUF2052 domain containing protein
	0.0129306	0.683415
sp_v3.0_unigene172980	0.0129412	0.751029	Unassigned protein
sp_v3.0_unigene86600	0.0129487	0.695362	Unassigned protein
sp_v3.0_unigene171983	0.0129847	0.787274	TRAP_beta domain containing protein
	0.0131298	0.674865
sp_v3.0_unigene103268	0.0132741	0.751035	Os05g0188600 protein n=2 Tax=Oryza sativa Japonica Group RepID=C7J215_ORYSJ
	0.0132997	0.665289
sp_v3.0_unigene8671	0.0133333	0.710897	Unassigned protein
sp_v3.0_unigene86962	0.0133668	0.683127	unclassified
sp_v3.0_unigene169610	0.0133671	0.72812	Single-stranded DNA-binding protein n=1 Tax=Parachlamydia acanthamoebae str. Hall's coccus RepID=D1R6N5_9CHLA
sp_v3.0_unigene71592	0.0136591	0.663842	Retrotransposon protein, putative, unclassified n=1 Tax=Oryza sativa Japonica Group RepID=Q53MT8_ORYSJ
sp_v3.0_unigene198673	0.01375	0.805139	Unassigned protein
sp_v3.0_unigene15745	0.0137905	0.689588	unclassified
sp_v3.0_unigene130639	0.0138462	0.695913	Unassigned protein
sp_v3.0_unigene40598	0.0138557	0.653061	Unassigned protein
sp_v3.0_unigene2959	0.0141089	0.805528	Unassigned protein
sp_v3.0_unigene5133	0.0142015	0.706672	unclassified
sp_v3.0_unigene152414	0.0142118	0.66603	NADH-ubiquinone oxidoreductase subunit [Coprinopsis cinerea okayama7#130] gb|EAU82710.1| NADH-ubiquinone oxidoreductase subunit [Coprinopsis cinerea okayama7#130]
sp_v3.0_unigene60879	0.0142222	0.651341	Cytochrome P450 n=1 Tax=Populus trichocarpa RepID=B9H1E5_POPTR
sp_v3.0_unigene184441	0.0142579	0.758646	Filament_head multi-domain protein
sp_v3.0_unigene70843	0.0142683	0.651351	Pol protein integrase region (Fragment) n=4 Tax=Picea abies RepID=Q9M6S7_PICAB
sp_v3.0_unigene151741	0.0142787	0.669989	DUF571 domain containing protein
sp_v3.0_unigene176212	0.0142892	0.65918	unclassified
sp_v3.0_unigene22357	0.0143689	0.805028	Cyst specific protein CSP 21 n=2 Tax=Acanthamoeba castellanii RepID=Q9U5H0_ACACA
sp_v3.0_unigene169727	0.0143826	0.724606	unclassified
sp_v3.0_unigene133330	0.0144444	0.663345	Tryptophan synthase beta chain 2 n=1 Tax=marine gamma proteobacterium HTCC2148 RepID=B7RXA8_9GAMM
sp_v3.0_unigene176363	0.0144819	0.659261	unclassified
sp_v3.0_unigene82623	0.0146763	0.650451	GBP_C domain containing protein
sp_v3.0_unigene58471	0.0147115	0.707063	Unassigned protein
sp_v3.0_unigene176988	0.0148325	0.66327	unclassified
sp_v3.0_unigene5362	0.0148687	0.659603	Unassigned protein
sp_v3.0_unigene33004	0.014881	0.704615	[J] COG1097 RNA-binding protein Rrp4 and related proteins (contain S1 domain and KH domain)
sp_v3.0_unigene208925	0.0150711	0.651289	Cyclopropane-fatty-acyl-phospholipid synthase [Arabidopsis thaliana] gb|AAL38380.1| AT3g23510/MEE5_5 [Arabidopsis thaliana] gb|AAP21152.1| At3g23510/MEE5_5 [Arabidopsis thaliana] gb|AEE76773.1| Cyclopropane-fatty-acyl-phospholipid synthase [Arabidopsis thaliana]
sp_v3.0_unigene8835	0.0150831	0.724325	Unassigned protein
sp_v3.0_unigene96655	0.01513	0.648781	Protein transport protein sec23, putative n=1 Tax=Ricinus communis RepID=B9SKJ9_RICCO
sp_v3.0_unigene114100	0.0151515	0.658518	Pol protein (Fragment) n=2 Tax=Picea abies RepID=Q9M6P0_PICAB
sp_v3.0_unigene22846	0.0151522	0.687215	4-amino-4-deoxychorismate lyase [Solanum lycopersicum]
sp_v3.0_unigene168784	0.0151643	0.681642	TT_ORF1 multi-domain protein
sp_v3.0_unigene175008	0.0151651	0.643357	PREDICTED: similar to Golgi SNAP receptor complex member 2 n=1 Tax=Strongylocentrotus purpuratus RepID=UPI0000E48B9D
sp_v3.0_unigene168416	0.0151869	0.666988	unclassified
sp_v3.0_unigene190204	0.0152	0.671517	desert hedgehog [Rattus norvegicus] gb|EDL87018.1| desert hedgehog homolog (Drosophila) [Rattus norvegicus]
sp_v3.0_unigene42537	0.0153349	0.651137	[R] COG0596 Predicted hydrolases or acyltransferases (alpha/beta hydrolase superfamily)
sp_v3.0_unigene15429	0.0153364	0.736575	SNARE associated Golgi family protein [Arabidopsis thaliana] gb|AAT70495.1| At5g19070 [Arabidopsis thaliana] gb|AAW70390.1| At5g19070 [Arabidopsis thaliana] dbj|BAF00807.1| hypothetical protein [Arabidopsis thaliana] gb|AED92648.1| SNARE associated Golgi family protein [Arabidopsis thaliana]
sp_v3.0_unigene171042	0.0153488	0.734468	unclassified
sp_v3.0_unigene99538	0.0153704	0.645005	N-acetyltransferase, putative n=1 Tax=Ricinus communis RepID=B9SGZ0_RICCO
sp_v3.0_unigene37037	0.0153917	0.667958	glucose transporter [Coprinopsis cinerea okayama7#130] gb|EAU86601.1| glucose transporter [Coprinopsis cinerea okayama7#130]
sp_v3.0_unigene137531	0.0154713	0.729944	Extensin_2 multi-domain protein
	0.0155046	0.641235
	0.0156522	0.786612
sp_v3.0_unigene9078	0.0157763	0.629736	Dolichyl-phosphate mannosyltransferase polypeptide 3 n=2 Tax=Arabidopsis RepID=Q8LEQ4_ARATH
sp_v3.0_unigene4818	0.0158314	0.646798	Glycosyltransferase, CAZy family GT8 n=2 Tax=Selaginella moellendorffii RepID=D8RE39_SELML
sp_v3.0_unigene25355	0.0159318	0.670056	unclassified
sp_v3.0_unigene163608	0.015941	0.725891	PREDICTED: similar to copia-like retrotransposable element n=1 Tax=Nasonia vitripennis RepID=UPI00015B472C
sp_v3.0_unigene40607	0.0161991	0.639467	[J] COG0090 Ribosomal protein L2
sp_v3.0_unigene103008	0.0162077	0.693637	TIR/P-loop/LRR n=1 Tax=Pinus taeda RepID=Q8L8J0_PINTA
sp_v3.0_unigene22306	0.0163739	0.762332	Abc1 Yeast ABC1-like protein (IC) [Ostreococcus tauri] emb|CAL52198.2| Abc1 Yeast ABC1-like protein (IC) [Ostreococcus tauri]
	0.016427	0.747293
sp_v3.0_unigene190094	0.0168834	0.63372	DUF2457 domain containing protein
sp_v3.0_unigene67886	0.0169799	0.641114	nodulation protein-like protein [Arabidopsis thaliana] gb|AAR92253.1| At2g15730 [Arabidopsis thaliana] gb|AAS76243.1| At2g15730 [Arabidopsis thaliana] gb|AEC06433.1| nodulation protein-like protein [Arabidopsis thaliana]
sp_v3.0_unigene47457	0.0170089	0.650586	RabGAP/TBC domain-containing protein-like n=2 Tax=Oryza sativa RepID=Q5QMF8_ORYSJ
sp_v3.0_unigene43815	0.0170156	0.677398	Unassigned protein
sp_v3.0_unigene85300	0.0170444	0.646548	unclassified
sp_v3.0_unigene99370	0.0171175	0.672728	unclassified
sp_v3.0_unigene29468	0.0173789	0.618964	nucleolar RNA-binding Nop10p-like protein [Oryza sativa Japonica Group] dbj|BAD21457.1| nucleolar RNA-binding Nop10p-like protein [Oryza sativa Japonica Group]
sp_v3.0_unigene193588	0.0173894	0.780313	unclassified
sp_v3.0_unigene3427	0.0173951	0.629436	Xylosyltransferase 2 n=5 Tax=Nicotiana RepID=A9XMH1_NICBE
sp_v3.0_unigene2209	0.0175385	0.689213	SGF29 tudor-like domain -containing protein [Arabidopsis thaliana] gb|AAY27057.1| At5g40550 [Arabidopsis thaliana] gb|ABD19675.1| At5g40550 [Arabidopsis thaliana] dbj|BAF00954.1| hypothetical protein [Arabidopsis thaliana] gb|AED94562.1| SGF29 tudor-like domain -containing protein [Arabidopsis thaliana]
sp_v3.0_unigene142882	0.0176368	0.676084	Unassigned protein
sp_v3.0_unigene114651	0.0176419	0.680096	Unassigned protein
sp_v3.0_unigene80632	0.0176535	0.633055	Cytosine deaminase n=1 Tax=Grosmannia clavigera kw1407 RepID=F0XS35_GROCL
sp_v3.0_unigene156560	0.0179085	0.644241	Chlorophyll a-b binding protein type 1 member F3, chloroplastic n=2 Tax=Polypodiales RepID=CB23_POLMU
sp_v3.0_unigene72719	0.018	0.759288	UDP-galactose transporter 5 [Arabidopsis thaliana] gb|AAR92260.1| At3g46180 [Arabidopsis thaliana] gb|AAS76247.1| At3g46180 [Arabidopsis thaliana] gb|AEE78125.1| UDP-galactose transporter 5 [Arabidopsis thaliana]
sp_v3.0_unigene190411	0.0180477	0.625539	unclassified
	0.0180519	0.622932
sp_v3.0_unigene28893	0.0181425	0.618057	Altered response to gravity (Arg1), plant, putative n=1 Tax=Ricinus communis RepID=B9S2J6_RICCO
sp_v3.0_unigene7567	0.0183656	0.691005	Unassigned protein
sp_v3.0_unigene7217	0.0183691	0.713664	major facilitator protein [Arabidopsis thaliana] gb|AAL06921.1| AT3g13050/MGH6_16 [Arabidopsis thaliana] gb|AAO42768.1| At3g13050/MGH6_16 [Arabidopsis thaliana] gb|AEE75283.1| major facilitator protein [Arabidopsis thaliana]
sp_v3.0_unigene151035	0.018394	0.656901	Unassigned protein
sp_v3.0_unigene6611	0.0184052	0.62007	Ribosomal protein L12/ ATP-dependent Clp protease adaptor protein [Arabidopsis thaliana] emb|CAB38305.1| ribosomal-like protein [Arabidopsis thaliana] emb|CAB80431.1| ribosomal-like protein [Arabidopsis thaliana] gb|AAL67122.1| AT4g37660/F19F18_150 [Arabidopsis thaliana] gb|AAM16168.1| AT4g37660/F19F18_150 [Arabidopsis thaliana] gb|AAM65629.1| ribosomal-like protein [Arabidopsis thaliana] gb|AEE8…
sp_v3.0_unigene57969	0.0184829	0.653432	F13M7.11 n=1 Tax=Arabidopsis thaliana RepID=Q9MAT8_ARATH
sp_v3.0_unigene185192	0.0186141	0.639633	Unassigned protein
sp_v3.0_unigene6343	0.0187288	0.66964	ATP-dependent protease La, putative n=1 Tax=Ricinus communis RepID=B9SS30_RICCO
sp_v3.0_unigene21927	0.0187473	0.716128	dihydroorotate dehydrogenase [Arabidopsis thaliana] sp|P32746.2|PYRD_ARATH RecName: Full=Dihydroorotate dehydrogenase (quinone), mitochondrial; Short=DHOdehase; AltName: Full=Dihydroorotate oxidase; Flags: Precursor gb|AAN64025.1|AF454729_1 dihydroorotate dehydrogenase [Arabidopsis thaliana] dbj|BAF00121.1| dihydroorotate dehydrogenase [Arabidopsis thaliana] gb|ABH04631.1| At5g23300 [Arabidopsis …
sp_v3.0_unigene15875	0.0187872	0.641882	BRASSINOSTEROID INSENSITIVE 1-associated receptor kinase 1, putative n=1 Tax=Ricinus communis RepID=B9SHD1_RICCO
sp_v3.0_unigene172161	0.0188161	0.626571	unclassified
sp_v3.0_unigene82315	0.018903	0.719582	unclassified
sp_v3.0_unigene167591	0.0190526	0.627805	Na+/Pi symporter n=1 Tax=Populus trichocarpa RepID=B9H2E8_POPTR
sp_v3.0_unigene86114	0.0191195	0.672812	Putative BLI-3 blue-light-inducible Bli-3 protein n=1 Tax=Sordaria macrospora k-hell RepID=D1ZC06_SORMK
sp_v3.0_unigene25466	0.0191232	0.612267	Plastocyanin-like domain-containing protein [Arabidopsis thaliana] gb|AAK95270.1|AF410284_1 At2g15780/F19G14.22 [Arabidopsis thaliana] gb|AAD41986.1| expressed protein [Arabidopsis thaliana] gb|AAM10346.1| At2g15780/F19G14.22 [Arabidopsis thaliana] gb|AEC06437.1| Plastocyanin-like domain-containing protein [Arabidopsis thaliana]
sp_v3.0_unigene42764	0.0191423	0.688952	Unassigned protein
sp_v3.0_unigene1542	0.0191597	0.633253	ELF4-like protein n=1 Tax=Pinus taeda RepID=C6ZKI3_PINTA
sp_v3.0_unigene22965	0.0191718	0.632228	Serine acetyltransferase 1 (Fragment) n=1 Tax=Nicotiana tabacum RepID=Q8H0P7_TOBAC
	0.0191875	0.608561
sp_v3.0_unigene41932	0.0191909	0.640333	unclassified
sp_v3.0_unigene14478	0.0192308	0.649322	Unassigned protein
sp_v3.0_unigene64005	0.0195248	0.635735	Gag-pol polyprotein n=7 Tax=Glycine max RepID=Q84VH6_SOYBN
sp_v3.0_unigene71229	0.0196082	0.641166	Unassigned protein
sp_v3.0_unigene148329	0.0200205	0.669232	Phosphatase 2C n=1 Tax=Brachypodium distachyon RepID=C6ZDC0_BRADI
sp_v3.0_unigene142119	0.0200206	0.655013	unclassified
	0.0204098	0.602846
	0.0205521	0.610783
sp_v3.0_unigene23182	0.0206327	0.612084	Herpes_gp2 multi-domain protein
sp_v3.0_unigene100231	0.0207536	0.623346	Med26 domain containing protein
sp_v3.0_unigene175782	0.020813	0.610607	unclassified
sp_v3.0_unigene174926	0.02083	0.604262	Deoxyribose-phosphate aldolase n=1 Tax=Leadbetterella byssophila DSM 17132 RepID=E4RU31_LEAB4
sp_v3.0_unigene74226	0.0208485	1.05709	Mannitol 2-dehydrogenase n=1 Tax=Phaeosphaeria nodorum SN15 RepID=M2DH_PHANO
sp_v3.0_unigene168713	0.0208722	0.600526	unclassified
sp_v3.0_unigene20506	0.0209879	0.631857	Cholesterol transport protein n=1 Tax=Populus trichocarpa RepID=B9HPX9_POPTR
sp_v3.0_unigene47251	0.0213883	0.612472	Putative tonoplast intrinsic protein, alpha (Alpha-TIP) n=2 Tax=Arabidopsis RepID=Q9LPU9_ARATH
sp_v3.0_unigene105725	0.02146	0.605912	Molybdopterin cofactor sulfurase, putative n=1 Tax=Ricinus communis RepID=B9S8P3_RICCO
sp_v3.0_unigene157227	0.021503	0.605123	GH23578 n=1 Tax=Drosophila grimshawi RepID=B4JT86_DROGR
	0.0215369	0.711145
	0.0215462	0.61881
sp_v3.0_unigene153087	0.0215538	0.650634	2,4-dihydroxyhept-2-ene-1,7-dioic acid aldolase n=2 Tax=Trichocomaceae RepID=B6Q3V7_PENMQ
sp_v3.0_unigene195344	0.0219284	0.702324	Cytochrome P450 family protein (Fragment) n=6 Tax=Pseudotsuga RepID=C6FA27_PSEMZ
sp_v3.0_unigene1808	0.0222024	0.638512	Protein AFR, putative n=2 Tax=rosids RepID=B9SM42_RICCO
sp_v3.0_unigene85001	0.0225692	0.605561	unclassified
sp_v3.0_unigene61736	0.0225743	0.647858	DNA helicase, putative n=4 Tax=rosids RepID=B9SCX8_RICCO
sp_v3.0_unigene191876	0.0227112	0.733111	Unassigned protein
sp_v3.0_unigene30208	0.0227416	0.621809	GPI-anchored protein n=1 Tax=Ipomoea nil RepID=A2PZD8_IPONI
sp_v3.0_unigene25264	0.0227559	0.685082	transcription factor TRY [Arabidopsis thaliana] sp|Q8GV05.1|TRY_ARATH RecName: Full=Transcription factor TRY; AltName: Full=Protein TRIPTYCHON gb|AAN78321.1| TRIPTYCHON [Arabidopsis thaliana] gb|AAS09993.1| MYB transcription factor [Arabidopsis thaliana] gb|ABD57497.1| At5g53200 [Arabidopsis thaliana] gb|AED96321.1| transcription factor TRY [Arabidopsis thaliana]
sp_v3.0_unigene148924	0.0228824	0.593043	Unassigned protein
sp_v3.0_unigene4142	0.0234051	0.590163	putative Chain A, Crystal Structure Of Phosphopantothenoylcysteine Synthetase [Oryza sativa Japonica Group] gb|EEE53349.1| hypothetical protein OsJ_36371 [Oryza sativa Japonica Group]
sp_v3.0_unigene170334	0.0236311	0.593848	unclassified
sp_v3.0_unigene194759	0.0236576	0.631305	Unassigned protein
sp_v3.0_unigene103116	0.0236647	0.65754	Unassigned protein
sp_v3.0_unigene86623	0.0236914	0.601939	unclassified
sp_v3.0_unigene152145	0.0240918	0.589891	Catalase n=1 Tax=Trichoplax adhaerens RepID=B3SC13_TRIAD
sp_v3.0_unigene33621	0.0241379	0.671215	Cgr1 multi-domain protein
sp_v3.0_unigene30845	0.0241426	0.644686	Unassigned protein
sp_v3.0_unigene174732	0.0241459	0.597373	unclassified
sp_v3.0_unigene168858	0.0241667	0.645789	Herpes_gp2 multi-domain protein
sp_v3.0_unigene71266	0.0241699	0.689227	putative RING zinc finger protein [Arabidopsis thaliana]
sp_v3.0_unigene25440	0.0241779	0.670059	transducin/WD-40 repeat-containing protein [Arabidopsis thaliana] gb|AEC06823.1| transducin/WD-40 repeat-containing protein [Arabidopsis thaliana]
sp_v3.0_unigene10464	0.0241923	0.606014	unclassified
sp_v3.0_unigene3767	0.0242366	0.61694	putative inosine-uridine preferring nucleoside hydrolase, 3'-partial (with alternative splicing) [Oryza sativa Japonica Group]
sp_v3.0_unigene59770	0.0244	0.602592	Unassigned protein
sp_v3.0_unigene5808	0.0244106	0.625959	[R] COG2823 Predicted periplasmic or secreted lipoprotein
sp_v3.0_unigene188826	0.0246679	0.598629	Cuticle_3 multi-domain protein
sp_v3.0_unigene27314	0.024697	0.678328	Xyloglucan endotransglycosylase n=1 Tax=Annona cherimola RepID=B8XXI5_ANNCH
sp_v3.0_unigene66380	0.0249338	0.642717	Retrotransposon gag protein, , putative n=1 Tax=Medicago truncatula RepID=A2Q4N6_MEDTR
sp_v3.0_unigene86515	0.0249811	0.593019	PREDICTED: ankyrin repeat and protein kinase domain-containing protein 1 [Danio rerio]
sp_v3.0_unigene11349	0.0250376	0.624497	COPI_assoc domain containing protein
sp_v3.0_unigene74259	0.0250847	0.593811	dynamin-like protein [Arabidopsis thaliana]
sp_v3.0_unigene83715	0.0253283	0.689593	unclassified
	0.0255993	0.594609
sp_v3.0_unigene173929	0.0257757	0.605233	PRP38_assoc multi-domain protein
sp_v3.0_unigene5642	0.0260261	0.581974	ATP binding protein, putative n=1 Tax=Ricinus communis RepID=B9SBD4_RICCO
sp_v3.0_unigene208405	0.0263569	0.628567	Unassigned protein
sp_v3.0_unigene162117	0.0263873	0.612497	Putative non-LTR retrolelement reverse transcriptase n=1 Tax=Arabidopsis thaliana RepID=Q9XE43_ARATH
sp_v3.0_unigene172329	0.0264007	0.578198	unclassified
sp_v3.0_unigene108041	0.0264444	0.584352	unclassified
sp_v3.0_unigene34620	0.026476	0.71068	Putative chitinase n=1 Tax=Epipremnum aureum RepID=D2KZ17_9ARAE
sp_v3.0_unigene205449	0.0265193	0.586036	unclassified
sp_v3.0_unigene153465	0.0266728	0.601751	Pre-mRNA-processing-splicing factor 8 n=2 Tax=Oomycetes RepID=D0NFV2_PHYIT
sp_v3.0_unigene7666	0.0269725	0.711513	DUF1298 multi-domain protein
sp_v3.0_unigene158490	0.0270696	0.615347	Putative response regulator, CheY family n=2 Tax=Pseudomonas RepID=F2KMB9_PSEBN
sp_v3.0_unigene128996	0.027354	0.655637	contains similarity to regulatory protein RecX [Arabidopsis thaliana]
sp_v3.0_unigene1314	0.027404	0.642727	RecName: Full=Formin-like protein 1; AltName: Full=OsFH1; Flags: Precursor dbj|BAB86073.1| putative FH protein NFH2 [Oryza sativa Japonica Group] dbj|BAC06896.1| putative FH protein NFH2 [Oryza sativa Japonica Group]
sp_v3.0_unigene1881	0.0279781	0.57902	Na_Ca_ex domain containing protein
sp_v3.0_unigene106580	0.0288203	0.605178	unclassified
sp_v3.0_unigene37424	0.0288364	0.566501	Unassigned protein
sp_v3.0_unigene110624	0.028955	0.560872	unclassified
	0.0289568	0.669152
sp_v3.0_unigene57625	0.0289693	0.577113	Putative retroelement n=2 Tax=Oryza sativa Japonica Group RepID=Q8LMT3_ORYSJ
sp_v3.0_unigene52377	0.0290036	0.570932	Pentatricopeptide repeat-containing protein, putative n=1 Tax=Ricinus communis RepID=B9RW07_RICCO
sp_v3.0_unigene73862	0.0290072	0.565484	zinc-finger protein zpr1 [Cryptococcus neoformans var. neoformans JEC21] gb|AAW40864.1| zinc-finger protein zpr1, putative [Cryptococcus neoformans var. neoformans JEC21]
sp_v3.0_unigene172193	0.0293537	0.609086	SnoaL_2 domain containing protein
sp_v3.0_unigene15532	0.0299821	0.59101	unclassified
sp_v3.0_unigene8792	0.0300893	0.617278	Unassigned protein
sp_v3.0_unigene32841	0.0300894	0.636735	60S ribosomal protein L13 n=4 Tax=Picea RepID=A9NTR4_PICSI
sp_v3.0_unigene21411	0.0301426	0.567159	glyoxal oxidase-related protein [Arabidopsis thaliana] gb|AAF87115.1|AC006434_11 F10A5.18 [Arabidopsis thaliana] gb|AEE35738.1| glyoxal oxidase-related protein [Arabidopsis thaliana]
sp_v3.0_unigene83514	0.0301776	0.631546	unclassified
sp_v3.0_unigene168895	0.0302313	0.590785	unclassified
sp_v3.0_unigene128208	0.0303014	0.682651	glycosylphosphatidylinositol anchor attachment 1-like [Oryza sativa Japonica Group] gb|EAZ13108.1| hypothetical protein OsJ_03027 [Oryza sativa Japonica Group]
sp_v3.0_unigene1246	0.0306195	0.619284	F-box-like multi-domain protein
sp_v3.0_unigene64400	0.0308304	0.556542	Unassigned protein
sp_v3.0_unigene208496	0.0309524	0.601056	Unassigned protein
	0.0310739	0.554073
sp_v3.0_unigene22382	0.0312302	0.617339	Hydrophobin 3 n=1 Tax=Gibberella moniliformis RepID=Q6YF30_GIBMO
sp_v3.0_unigene84729	0.0313811	0.557846	unclassified
sp_v3.0_unigene169061	0.0314186	0.599776	unclassified
sp_v3.0_unigene155392	0.0315183	0.579515	Unassigned protein
sp_v3.0_unigene59598	0.0316202	0.58993	Unassigned protein
sp_v3.0_unigene64460	0.0317043	0.680957	Homologue to restoring pentatricopeptide repeat protein n=1 Tax=Raphanus sativus RepID=D0R6K3_RAPSA
sp_v3.0_unigene172579	0.0317504	0.57084	unclassified
sp_v3.0_unigene102159	0.0317708	0.554858	unclassified
sp_v3.0_unigene22175	0.0318685	0.559419	Wall-associated kinase, putative n=1 Tax=Ricinus communis RepID=B9SFY5_RICCO
sp_v3.0_unigene169234	0.0319138	0.575121	Fic family protein n=1 Tax=Plesiocystis pacifica SIR-1 RepID=A6G7P7_9DELT
sp_v3.0_unigene47063	0.0319689	0.555617	unclassified
sp_v3.0_unigene208556	0.0319793	0.557886	putative RNA helicase [Oryza sativa Japonica Group]
sp_v3.0_unigene142952	0.0320447	0.545467	CAAX amino terminal protease family-like protein [Oryza sativa Japonica Group]
sp_v3.0_unigene183843	0.0321098	0.568513	[A] COG5239 mRNA deadenylase, exonuclease subunit and related nucleases
sp_v3.0_unigene60857	0.0321918	0.5589	Villin-4 n=4 Tax=Arabidopsis RepID=VILI4_ARATH
sp_v3.0_unigene173161	0.0324786	0.605233	Hsp90 protein n=1 Tax=Tetrahymena thermophila RepID=UPI00006CB63A
sp_v3.0_unigene113081	0.0326962	0.549761	unclassified
sp_v3.0_unigene8501	0.0327428	0.572156	Serine/threonine-protein phosphatase 2A 65 kDa regulatory subunit A beta isoform n=23 Tax=Magnoliophyta RepID=2AAB_ARATH
sp_v3.0_unigene25114	0.0327891	0.601598	Putative TIR/NBS/LRR disease resistance protein (Fragment) n=1 Tax=Pinus taeda RepID=Q8L8I7_PINTA
sp_v3.0_unigene96549	0.03309	0.550139	unclassified
sp_v3.0_unigene40780	0.0331658	0.559588	unclassified
sp_v3.0_unigene172435	0.0332155	0.578076	unclassified
sp_v3.0_unigene47100	0.0332215	0.561914	Predicted membrane protein n=1 Tax=Populus trichocarpa RepID=B9GX41_POPTR
sp_v3.0_unigene173853	0.0332437	0.580008	Unassigned protein
sp_v3.0_unigene197484	0.0332487	0.553082	unclassified
sp_v3.0_unigene174064	0.0332601	0.579186	unclassified
sp_v3.0_unigene169693	0.0332715	0.552079	unclassified
sp_v3.0_unigene158797	0.0332881	0.555868	U4/U6 small nuclear ribonucleoprotein Prp3 [Apis mellifera]
sp_v3.0_unigene194325	0.0333831	0.555111	unclassified
sp_v3.0_unigene86011	0.0333833	0.564832	Beta-glucosidase n=3 Tax=Neosartorya RepID=Q4WBS7_ASPFU
sp_v3.0_unigene7290	0.033389	0.670641	Isochorismate synthase n=1 Tax=Micromonas sp. RCC299 RepID=C1E747_MICSR
sp_v3.0_unigene25972	0.0334215	0.586826	Retinal fascin n=1 Tax=Salpingoeca sp. ATCC 50818 RepID=F2UQD9_9EUKA
sp_v3.0_unigene169503	0.0334219	0.574328	unclassified
sp_v3.0_unigene87332	0.0334281	0.583056	MFS transporter, putative [Aspergillus clavatus NRRL 1] gb|EAW06804.1| MFS transporter, putative [Aspergillus clavatus NRRL 1]
sp_v3.0_unigene104521	0.0334437	0.567026	[R] COG5222 Uncharacterized conserved protein, contains RING Zn-finger
sp_v3.0_unigene147226	0.0334775	0.628731	Chalcone synthase n=57 Tax=Pinaceae RepID=CHSY_PINSY
sp_v3.0_unigene104529	0.0335914	0.557147	Mannosyl_trans2 domain containing protein
sp_v3.0_unigene184168	0.033602	0.543707	Unassigned protein
sp_v3.0_unigene127373	0.0340359	0.54611	dihydroflavonol 4-reductase-like1 [Arabidopsis thaliana] gb|AAY34180.1| At4g35420 [Arabidopsis thaliana] gb|ABF74722.1| At4g35420 [Arabidopsis thaliana] gb|AEE86509.1| dihydroflavonol 4-reductase-like1 [Arabidopsis thaliana]
sp_v3.0_unigene62292	0.0340917	0.557158	DNA polymerase theta, putative n=1 Tax=Ricinus communis RepID=B9RS63_RICCO
sp_v3.0_unigene170468	0.0341148	0.5492	unclassified
sp_v3.0_unigene20790	0.0341379	1.56717	Peroxisomal biogenesis factor, putative n=1 Tax=Ricinus communis RepID=B9R7Q6_RICCO
sp_v3.0_unigene72416	0.0342904	0.589787	Unassigned protein
sp_v3.0_unigene29935	0.0348697	0.549962	Predicted protein n=3 Tax=Physcomitrella patens subsp. patens RepID=A9RDX1_PHYPA
sp_v3.0_unigene154850	0.0349838	0.57583	Exo-1,3-beta-glucanase, family GH5 n=1 Tax=Ectocarpus siliculosus RepID=D8LEF5_ECTSI
sp_v3.0_unigene112081	0.0349919	0.573609	Unassigned protein
sp_v3.0_unigene20712	0.0349919	1.77	High mobility group protein B3 n=2 Tax=Physcomitrella patens RepID=A9Q9L0_9BRYO
sp_v3.0_unigene51228	0.0349919	2.48895	laccase [Neurospora crassa]
sp_v3.0_unigene7300	0.0350162	0.536072	Gibberellin 20-oxidase n=1 Tax=Helianthus annuus RepID=B2G4V7_HELAN
sp_v3.0_unigene563	0.0350484	0.562305	Serine/threonine-protein phosphatase (Fragment) n=5 Tax=Magnoliophyta RepID=D7T1Q5_VITVI
sp_v3.0_unigene117904	0.0359164	0.538625	Unassigned protein
sp_v3.0_unigene196279	0.0361699	0.536111	PDR-like ABC transporter [Oryza sativa Japonica Group] gb|EAZ12644.1| hypothetical protein OsJ_02558 [Oryza sativa Japonica Group]
sp_v3.0_unigene3774	0.0361958	0.627822	unclassified
sp_v3.0_unigene156819	0.036246	0.641701	Unassigned protein
sp_v3.0_unigene96016	0.0362679	0.55295	unclassified
sp_v3.0_unigene32596	0.036288	0.539305	CBS domain containing protein n=1 Tax=Streptomyces violaceusniger Tu 4113 RepID=E0KS49_STRVO
sp_v3.0_unigene153059	0.0363434	0.560868	serine/threonine-protein kinase [Streptomyces coelicolor A3(2)] emb|CAB94054.1| putative serine/threonine-protein kinase [Streptomyces coelicolor A3(2)]
sp_v3.0_unigene83778	0.0363708	0.560658	unclassified
sp_v3.0_unigene88507	0.0363854	0.538262	NB-ARC domain containing protein
sp_v3.0_unigene24164	0.0364241	0.558458	Unassigned protein
sp_v3.0_unigene170449	0.0364286	0.570614	unclassified
sp_v3.0_unigene5745	0.0365087	0.638687	vacuolar protein sorting-associated protein 33-like protein [Arabidopsis thaliana] sp|Q94KJ7.1|VPS33_ARATH RecName: Full=Vacuolar protein sorting-associated protein 33 homolog; Short=AtVPS33 gb|AAK48903.1|AF357527_1 VPS33 [Arabidopsis thaliana] gb|AEE79301.1| vacuolar protein sorting-associated protein 33-like protein [Arabidopsis thaliana]
sp_v3.0_unigene87036	0.0366614	0.534762	Unassigned protein
sp_v3.0_unigene176771	0.0366823	0.649434	Unassigned protein
sp_v3.0_unigene139617	0.0366877	0.599243	Unassigned protein
sp_v3.0_unigene106912	0.0367296	0.557549	Receptor-like protein kinase (Fragment) n=1 Tax=Elaeis guineensis RepID=Q84XU6_ELAGV
sp_v3.0_unigene73967	0.0367661	0.579936	calcium ion transporter [Cryptococcus neoformans var. neoformans JEC21] gb|AAW40631.1| calcium ion transporter, putative [Cryptococcus neoformans var. neoformans JEC21]
	0.0369219	0.598937
sp_v3.0_unigene57566	0.0371651	0.614431	photoregulatory zinc-finger protein COP1 [Rosa hybrid cultivar]
sp_v3.0_unigene82935	0.0371919	0.623902	unclassified
sp_v3.0_unigene43491	0.0374845	0.550886	Unassigned protein
sp_v3.0_unigene99050	0.0378295	0.580228	Protein regulator of cytokinesis, putative n=1 Tax=Ricinus communis RepID=B9RHR0_RICCO
sp_v3.0_unigene173557	0.0382972	0.627856	unclassified
sp_v3.0_unigene174688	0.0388408	0.548699	unclassified
sp_v3.0_unigene172790	0.0389815	0.527415	unclassified
sp_v3.0_unigene37586	0.0391091	0.563175	Gamma-tocopherol methyltransferase n=7 Tax=Solanum RepID=E7EC33_SOLTU
	0.0391538	0.569441
	0.0391834	0.573331
sp_v3.0_unigene52211	0.0393119	0.550942	uncharacterized protein [Arabidopsis thaliana] dbj|BAA97330.1| unnamed protein product [Arabidopsis thaliana] dbj|BAC42051.1| unknown protein [Arabidopsis thaliana] gb|AAO50629.1| unknown protein [Arabidopsis thaliana] gb|AED97074.1| uncharacterized protein [Arabidopsis thaliana]
sp_v3.0_unigene23015	0.0393415	0.528066	tetratricopeptide repeat domain-containing protein [Arabidopsis thaliana] dbj|BAB08428.1| unnamed protein product [Arabidopsis thaliana] gb|AAM62783.1| unknown [Arabidopsis thaliana] gb|AAM91551.1| putative protein [Arabidopsis thaliana] gb|ABO38758.1| At5g41950 [Arabidopsis thaliana] gb|AED94746.1| tetratricopeptide repeat domain-containing protein [Arabidopsis thaliana]
sp_v3.0_unigene26042	0.0393558	0.578877	Rab family GTPase n=1 Tax=Selaginella moellendorffii RepID=D8RRT7_SELML
sp_v3.0_unigene191388	0.039542	0.538866	unclassified
sp_v3.0_unigene159138	0.0396043	0.529504	Ribosomal protein L23a n=2 Tax=Chlamydomonadales RepID=A8J239_CHLRE
sp_v3.0_unigene9560	0.0396494	0.54318	TPA_exp: SAB [Arabidopsis thaliana]
sp_v3.0_unigene150013	0.0398786	0.574773	Unassigned protein
sp_v3.0_unigene85736	0.0400455	0.529059	PHIKZ306 n=1 Tax=Pseudomonas phage phiKZ RepID=Q8SCK6_BPDPK
sp_v3.0_unigene104017	0.0401362	0.626926	Oxaloacetate acetylhydrolase n=1 Tax=Coprinopsis cinerea okayama7#130 RepID=A8N728_COPC7
sp_v3.0_unigene7205	0.0404834	0.53381	cryptochrome 1 [Solanum lycopersicum] gb|AAF72555.1|AF130424_1 cryptochrome 1 [Solanum lycopersicum]
sp_v3.0_unigene170668	0.0409955	0.548568	kinesin light chain [Aspergillus oryzae RIB40] dbj|BAE58475.1| unnamed protein product [Aspergillus oryzae RIB40]
sp_v3.0_unigene191281	0.0411579	0.532667	Sugar transporter n=1 Tax=Aedes aegypti RepID=Q16IM7_AEDAE
sp_v3.0_unigene79705	0.0411747	0.572874	Unassigned protein
sp_v3.0_unigene162530	0.0412462	0.568155	Unassigned protein
sp_v3.0_unigene176412	0.0413623	0.523301	unclassified
sp_v3.0_unigene39542	0.0413901	0.555057	Unassigned protein
	0.0413943	0.589134
sp_v3.0_unigene28690	0.0417288	0.558122	Unassigned protein
sp_v3.0_unigene170221	0.0417463	0.638037	unclassified
sp_v3.0_unigene104770	0.0422883	0.517608	Unassigned protein
sp_v3.0_unigene28877	0.0423065	0.593986	unclassified
sp_v3.0_unigene42514	0.0423739	0.55353	S1 RNA-binding domain-containing protein [Arabidopsis thaliana] gb|AAK76665.1| putative heat shock factor protein hsf8 [Arabidopsis thaliana] gb|AAN71967.1| putative heat shock factor protein hsf8 [Arabidopsis thaliana] dbj|BAH30290.1| hypothetical protein [Arabidopsis thaliana] gb|AEE28930.1| S1 RNA-binding domain-containing protein [Arabidopsis thaliana]
sp_v3.0_unigene29373	0.0424077	0.554866	embryo sac development arrest 7 protein [Arabidopsis thaliana] emb|CAB72169.1| putative protein [Arabidopsis thaliana] gb|AAL47467.1| AT3g56990/F24I3_70 [Arabidopsis thaliana] gb|AEE79596.1| embryo sac development arrest 7 protein [Arabidopsis thaliana]
sp_v3.0_unigene174157	0.0424148	0.53948	unclassified
sp_v3.0_unigene78148	0.0424704	0.561687	DNA binding protein, putative n=1 Tax=Ricinus communis RepID=B9SN69_RICCO
sp_v3.0_unigene172570	0.0426657	0.560659	unclassified
sp_v3.0_unigene189469	0.0427059	0.554963	unclassified
sp_v3.0_unigene84635	0.0427166	0.537102	unclassified
	0.0428863	0.526919
sp_v3.0_unigene12014	0.0428886	0.547536	1-deoxy-D-xylulose 5-phosphate reductoisomerase n=3 Tax=Pinaceae RepID=C6ZG57_PINTA
sp_v3.0_unigene1916	0.0429343	0.552054	Fucose synthetase, putative n=1 Tax=Ricinus communis RepID=B9SCY0_RICCO
sp_v3.0_unigene1672	0.0429694	0.540865	40S ribosomal protein S15 n=4 Tax=Spermatophyta RepID=RS15_ELAOL
sp_v3.0_unigene198516	0.0429868	0.535017	unclassified
sp_v3.0_unigene64808	0.0433866	0.560666	RNA-directed DNA polymerase (Reverse transcriptase); Ribonuclease H n=2 Tax=Medicago truncatula RepID=A2Q2J0_MEDTR
sp_v3.0_unigene190497	0.0433962	0.541565	unclassified
sp_v3.0_unigene170916	0.0434058	0.511149	unclassified
sp_v3.0_unigene22238	0.0438495	0.538644	APETALA2-like protein 1 n=1 Tax=Pinus thunbergii RepID=Q76H95_PINTH
sp_v3.0_unigene9099	0.0438705	0.613098	Serine carboxypeptidase S28 family protein [Arabidopsis thaliana] gb|ABF57288.1| At5g65760 [Arabidopsis thaliana] dbj|BAF00060.1| lysosomal Pro-X carboxypeptidase [Arabidopsis thaliana] gb|AED98102.1| Serine carboxypeptidase S28 family protein [Arabidopsis thaliana]
sp_v3.0_unigene98785	0.0438961	0.550497	Cyclin-like F-box [Medicago truncatula]
sp_v3.0_unigene3041	0.0439049	0.980831	histidine kinase-like ATPase domain-containing protein [Arabidopsis thaliana] gb|AAW70385.1| At4g36280 [Arabidopsis thaliana] gb|AEE86643.1| histidine kinase-like ATPase domain-containing protein [Arabidopsis thaliana]
sp_v3.0_unigene28240	0.0439306	0.598922	PH_2 domain containing protein
sp_v3.0_unigene168709	0.0443247	0.565467	unclassified
sp_v3.0_unigene61301	0.0444763	0.543106	Breast cancer 2-like n=1 Tax=Oryza sativa Japonica Group RepID=Q5VQI6_ORYSJ
	0.0444857	0.602693
sp_v3.0_unigene5659	0.0445064	0.563947	DUF1649 domain containing protein
sp_v3.0_unigene9461	0.0445129	0.511495	[DZ] COG5184 Alpha-tubulin suppressor and related RCC1 domain-containing proteins
sp_v3.0_unigene129363	0.0446165	0.578417	unclassified
sp_v3.0_unigene134798	0.0446373	0.52404	unclassified
sp_v3.0_unigene200316	0.044679	0.511228	DUF946 multi-domain protein
sp_v3.0_unigene61401	0.0446866	0.560635	Chromatin remodeling complex subunit n=1 Tax=Populus trichocarpa RepID=B9H8P5_POPTR
sp_v3.0_unigene1792	0.0451915	0.554734	RecName: Full=ATP synthase subunit O, mitochondrial; AltName: Full=Oligomycin sensitivity conferral protein; Short=OSCP; Flags: Precursor gb|AAA33388.1| F-1-ATPase delta subunit precursor (EC 3.6.1.3) [Ipomoea batatas]
sp_v3.0_unigene171480	0.0457649	0.54221	Unassigned protein
sp_v3.0_unigene172711	0.0457709	0.618675	unclassified
sp_v3.0_unigene13119	0.0457768	0.556405	PSI_8 domain containing protein
sp_v3.0_unigene17781	0.045831	0.545064	Pyruvate kinase n=1 Tax=Picea sitchensis RepID=B8LLZ7_PICSI
sp_v3.0_unigene150715	0.0458392	0.547184	ABC superfamily ATP binding cassette transporter, ABC protein n=1 Tax=Chryseobacterium gleum ATCC 35910 RepID=D7VWU4_9FLAO
sp_v3.0_unigene2731	0.0462869	0.560497	Chloroplast alpha-glucan water dikinase, putative n=1 Tax=Ricinus communis RepID=B9RXZ3_RICCO
sp_v3.0_unigene159067	0.0463062	0.589446	PREDICTED: structural maintenance of chromosomes protein 3 [Apis mellifera]
sp_v3.0_unigene25961	0.0466481	0.56857	sphingolipid long chain base-responsive protein, putative [Aspergillus clavatus NRRL 1] gb|EAW06544.1| sphingolipid long chain base-responsive protein, putative [Aspergillus clavatus NRRL 1]
sp_v3.0_unigene10614	0.0466992	0.553295	VQ motif-containing protein [Arabidopsis thaliana] ref|NP_851143.1| VQ motif-containing protein [Arabidopsis thaliana] dbj|BAB08922.1| unnamed protein product [Arabidopsis thaliana] gb|ABF83677.1| At5g46780 [Arabidopsis thaliana] gb|AED95424.1| VQ motif-containing protein [Arabidopsis thaliana] gb|AED95425.1| VQ motif-containing protein [Arabidopsis thaliana]
sp_v3.0_unigene82742	0.0467643	0.520993	Transp_cyt_pur domain containing protein
sp_v3.0_unigene175565	0.0468156	0.58338	RTA1 like protein family n=2 Tax=Metarhizium RepID=E9DV32_METAQ
sp_v3.0_unigene86216	0.0468531	0.523325	Putative efflux transporter n=1 Tax=Armillaria mellea RepID=A9Q620_ARMME
sp_v3.0_unigene15560	0.046875	0.54729	DUF566 domain containing protein
sp_v3.0_unigene197826	0.0473306	0.525304	Unassigned protein
sp_v3.0_unigene173266	0.0474897	0.541026	glucosamine-6-phosphate isomerase [Aspergillus clavatus NRRL 1] gb|EAW15084.1| glucosamine-6-phosphate isomerase [Aspergillus clavatus NRRL 1]
sp_v3.0_unigene210300	0.0475552	0.505336	Auxin-induced protein 3 n=1 Tax=Pinus taeda RepID=Q7XYT4_PINTA
sp_v3.0_unigene188606	0.0478523	0.516461	Mads box protein, putative n=1 Tax=Ricinus communis RepID=B9RX62_RICCO
sp_v3.0_unigene33309	0.047868	0.535013	unclassified
sp_v3.0_unigene2131	0.0478788	0.579896	Branched-chain-amino-acid aminotransferase n=1 Tax=Picea sitchensis RepID=B8LQL0_PICSI
sp_v3.0_unigene114776	0.0478846	0.525772	unclassified
sp_v3.0_unigene177010	0.0479041	0.519699	NAD-binding Rossmann fold oxidoreductase family protein n=1 Tax=Pyrenophora tritici-repentis Pt-1C-BFP RepID=B2W5T9_PYRTR
sp_v3.0_unigene94620	0.047915	0.554888	flavin-monooxygenase glucosinolate S-oxygenase 5 [Arabidopsis thaliana] sp|A8MRX0.2|GSOX5_ARATH RecName: Full=Flavin-containing monooxygenase FMO GS-OX5; AltName: Full=Flavin-monooxygenase glucosinolate S-oxygenase 5 gb|AAG12579.1|AC022522_12 Unknown protein [Arabidopsis thaliana] gb|ABO45690.1| At1g12140 [Arabidopsis thaliana] gb|AEE28841.1| flavin-monooxygenase glucosinolate S-oxygenase 5 [Arab…
sp_v3.0_unigene164858	0.0481855	0.525389	GNAT family acetyltransferase, putative n=2 Tax=Metarhizium RepID=E9ENA8_METAR
sp_v3.0_unigene132360	0.0488283	0.522837	starch-branching enzyme-like protein [Arabidopsis thaliana]
sp_v3.0_unigene12905	0.0488435	0.510338	E2F target protein 1 [Arabidopsis thaliana] sp|Q501D5.1|MCMBP_ARATH RecName: Full=Mini-chromosome maintenance complex-binding protein; Short=MCM-BP; Short=MCM-binding protein; AltName: Full=Protein E2F TARGET GENE 1 gb|AAY25444.1| At2g40550 [Arabidopsis thaliana] gb|AEC09847.1| E2F target protein 1 [Arabidopsis thaliana]
	0.0492944	0.559126
sp_v3.0_unigene167341	0.0498106	0.50948	Chromatin-remodeling factor CHD3 n=5 Tax=Oryza sativa RepID=Q5SML0_ORYSJ
sp_v3.0_unigene30542	0.0498374	0.578387	PREDICTED: 7,8-dihydro-8-oxoguanine triphosphatase-like [Monodelphis domestica]

## Sheet: UP-REGU 11PP16+11PP17
UNIGENES
sp_v3.0_unigene172329
sp_v3.0_unigene70843
sp_v3.0_unigene176121
sp_v3.0_unigene29468
sp_v3.0_unigene63000
sp_v3.0_unigene172193
sp_v3.0_unigene28893
sp_v3.0_unigene101721
sp_v3.0_unigene15888
sp_v3.0_unigene165205
sp_v3.0_unigene1881
sp_v3.0_unigene940
sp_v3.0_unigene175008
sp_v3.0_unigene86006
sp_v3.0_unigene94034
sp_v3.0_unigene47251
sp_v3.0_unigene17313
sp_v3.0_unigene160279
sp_v3.0_unigene158898
sp_v3.0_unigene173929
sp_v3.0_unigene1916
sp_v3.0_unigene4142
sp_v3.0_unigene11349
sp_v3.0_unigene169610
sp_v3.0_unigene170937
sp_v3.0_unigene9137
sp_v3.0_unigene25971
sp_v3.0_unigene83574
sp_v3.0_unigene158490
sp_v3.0_unigene78148
sp_v3.0_unigene52831
sp_v3.0_unigene135075
sp_v3.0_unigene42537
sp_v3.0_unigene170059
sp_v3.0_unigene64400
sp_v3.0_unigene30208
sp_v3.0_unigene15745
sp_v3.0_unigene168721
sp_v3.0_unigene93653
sp_v3.0_unigene151715
sp_v3.0_unigene172160
sp_v3.0_unigene25114
sp_v3.0_unigene56193
sp_v3.0_unigene172435
sp_v3.0_unigene47100
sp_v3.0_unigene190094
sp_v3.0_unigene1542
sp_v3.0_unigene151142
sp_v3.0_unigene103341
sp_v3.0_unigene152145
sp_v3.0_unigene188826
sp_v3.0_unigene4818
sp_v3.0_unigene5642
sp_v3.0_unigene28240
sp_v3.0_unigene185610
sp_v3.0_unigene173646
sp_v3.0_unigene86011
sp_v3.0_unigene169238
sp_v3.0_unigene169503
sp_v3.0_unigene130639
sp_v3.0_unigene828
sp_v3.0_unigene9560
sp_v3.0_unigene28883
sp_v3.0_unigene17237
sp_v3.0_unigene103268
sp_v3.0_unigene124670
sp_v3.0_unigene175565
sp_v3.0_unigene100006
sp_v3.0_unigene176626
sp_v3.0_unigene136095
sp_v3.0_unigene160467
sp_v3.0_unigene99050
sp_v3.0_unigene12876
sp_v3.0_unigene104521
sp_v3.0_unigene208405
sp_v3.0_unigene169831
sp_v3.0_unigene174157
sp_v3.0_unigene72729
sp_v3.0_unigene40598
sp_v3.0_unigene22357
sp_v3.0_unigene32596
sp_v3.0_unigene133330
sp_v3.0_unigene6241
sp_v3.0_unigene13898
sp_v3.0_unigene66316
sp_v3.0_unigene185417
sp_v3.0_unigene22335
sp_v3.0_unigene171983
sp_v3.0_unigene54264
sp_v3.0_unigene86766
sp_v3.0_unigene86962
sp_v3.0_unigene209581
sp_v3.0_unigene58342
sp_v3.0_unigene168551
sp_v3.0_unigene10731
sp_v3.0_unigene26131
sp_v3.0_unigene64198
sp_v3.0_unigene17885
sp_v3.0_unigene42408
sp_v3.0_unigene153059
sp_v3.0_unigene193588
sp_v3.0_unigene5566
sp_v3.0_unigene34620
sp_v3.0_unigene67781
sp_v3.0_unigene64460
sp_v3.0_unigene148980
sp_v3.0_unigene84742
sp_v3.0_unigene3522
sp_v3.0_unigene162366
sp_v3.0_unigene7666
sp_v3.0_unigene74589
sp_v3.0_unigene103008
sp_v3.0_unigene165127
sp_v3.0_unigene4077
sp_v3.0_unigene173578
sp_v3.0_unigene169699
sp_v3.0_unigene87218
sp_v3.0_unigene74885
sp_v3.0_unigene174992
sp_v3.0_unigene156560
sp_v3.0_unigene9018
sp_v3.0_unigene37646
sp_v3.0_unigene17785
sp_v3.0_unigene194759
sp_v3.0_unigene29684
sp_v3.0_unigene81517
sp_v3.0_unigene2965
sp_v3.0_unigene1412
sp_v3.0_unigene196844
sp_v3.0_unigene195344
sp_v3.0_unigene18444
sp_v3.0_unigene27516
sp_v3.0_unigene119219
sp_v3.0_unigene8501
sp_v3.0_unigene186536
sp_v3.0_unigene200516
sp_v3.0_unigene5974
sp_v3.0_unigene42789
sp_v3.0_unigene30012
sp_v3.0_unigene198719
sp_v3.0_unigene188956
sp_v3.0_unigene6599
sp_v3.0_unigene23913
sp_v3.0_unigene8359
sp_v3.0_unigene25466
sp_v3.0_unigene112081
sp_v3.0_unigene167889
sp_v3.0_unigene154550
sp_v3.0_unigene133569
sp_v3.0_unigene187529
sp_v3.0_unigene172161
sp_v3.0_unigene100332
sp_v3.0_unigene10174
sp_v3.0_unigene169056
sp_v3.0_unigene84632
sp_v3.0_unigene21695
sp_v3.0_unigene171286
sp_v3.0_unigene87037
sp_v3.0_unigene35022
sp_v3.0_unigene177111
sp_v3.0_unigene112176
sp_v3.0_unigene191148
sp_v3.0_unigene86819
sp_v3.0_unigene24395
sp_v3.0_unigene166246
sp_v3.0_unigene120554
sp_v3.0_unigene84470
sp_v3.0_unigene175224
sp_v3.0_unigene159296
sp_v3.0_unigene160330
sp_v3.0_unigene80655
sp_v3.0_unigene24717
sp_v3.0_unigene12051
sp_v3.0_unigene174038
sp_v3.0_unigene173354
sp_v3.0_unigene148939
sp_v3.0_unigene991
sp_v3.0_unigene123764
sp_v3.0_unigene72719
sp_v3.0_unigene24713
sp_v3.0_unigene110943
sp_v3.0_unigene3779
sp_v3.0_unigene5133
sp_v3.0_unigene672
sp_v3.0_unigene20765
sp_v3.0_unigene62638
sp_v3.0_unigene128462
sp_v3.0_unigene67312
sp_v3.0_unigene86830
sp_v3.0_unigene456
sp_v3.0_unigene174539
sp_v3.0_unigene190057
sp_v3.0_unigene165880
sp_v3.0_unigene3494
sp_v3.0_unigene169137
sp_v3.0_unigene176383
sp_v3.0_unigene158512
sp_v3.0_unigene86644
sp_v3.0_unigene87289
sp_v3.0_unigene174077
sp_v3.0_unigene143204
sp_v3.0_unigene202730
sp_v3.0_unigene83202
sp_v3.0_unigene17047
sp_v3.0_unigene2959
sp_v3.0_unigene170421
sp_v3.0_unigene170188
sp_v3.0_unigene31416
sp_v3.0_unigene4178
sp_v3.0_unigene78715
sp_v3.0_unigene563
sp_v3.0_unigene186159
sp_v3.0_unigene6586
sp_v3.0_unigene82074
sp_v3.0_unigene93756
sp_v3.0_unigene171148
sp_v3.0_unigene33786
sp_v3.0_unigene78071
sp_v3.0_unigene159272
sp_v3.0_unigene22397
sp_v3.0_unigene189948
sp_v3.0_unigene205500
sp_v3.0_unigene86295
sp_v3.0_unigene173994
sp_v3.0_unigene105098
sp_v3.0_unigene85971
sp_v3.0_unigene85328
sp_v3.0_unigene66503
sp_v3.0_unigene27147
sp_v3.0_unigene1627
sp_v3.0_unigene120249
sp_v3.0_unigene114077
sp_v3.0_unigene150507
sp_v3.0_unigene106123
sp_v3.0_unigene175230
sp_v3.0_unigene38858
sp_v3.0_unigene3576
sp_v3.0_unigene152535
sp_v3.0_unigene154089
sp_v3.0_unigene175535
sp_v3.0_unigene13308
sp_v3.0_unigene170047
sp_v3.0_unigene186626
sp_v3.0_unigene65904
sp_v3.0_unigene55306
sp_v3.0_unigene79769
sp_v3.0_unigene169398
sp_v3.0_unigene36917
sp_v3.0_unigene38814
sp_v3.0_unigene12271
sp_v3.0_unigene99538
sp_v3.0_unigene9078
sp_v3.0_unigene94609
sp_v3.0_unigene9241
sp_v3.0_unigene176313
sp_v3.0_unigene77632
sp_v3.0_unigene148792
sp_v3.0_unigene172745
sp_v3.0_unigene184661
sp_v3.0_unigene75538
sp_v3.0_unigene42265
sp_v3.0_unigene23649
sp_v3.0_unigene86856
sp_v3.0_unigene162409
sp_v3.0_unigene22678
sp_v3.0_unigene37764
sp_v3.0_unigene141884
sp_v3.0_unigene8593
sp_v3.0_unigene175182
sp_v3.0_unigene8234
sp_v3.0_unigene169579
sp_v3.0_unigene153644
sp_v3.0_unigene3117
sp_v3.0_unigene169339
sp_v3.0_unigene153087
sp_v3.0_unigene55619
sp_v3.0_unigene32361
sp_v3.0_unigene98405
sp_v3.0_unigene123480
sp_v3.0_unigene177319
sp_v3.0_unigene8181
sp_v3.0_unigene24902
sp_v3.0_unigene26948
sp_v3.0_unigene167648
sp_v3.0_unigene9535
sp_v3.0_unigene15106
sp_v3.0_unigene5775
sp_v3.0_unigene176420
sp_v3.0_unigene124501
sp_v3.0_unigene1283
sp_v3.0_unigene173910
sp_v3.0_unigene127519
sp_v3.0_unigene37858
sp_v3.0_unigene164477
sp_v3.0_unigene50490
sp_v3.0_unigene22584
sp_v3.0_unigene99943
sp_v3.0_unigene57337
sp_v3.0_unigene163858
sp_v3.0_unigene13111
sp_v3.0_unigene27008
sp_v3.0_unigene27106
sp_v3.0_unigene51337
sp_v3.0_unigene171748
sp_v3.0_unigene153770
sp_v3.0_unigene202791
sp_v3.0_unigene8113
