# Supplementary material for: Transcriptional analysis of arogenate dehydratase genes identifies a link between phenylalanine biosynthesis and lignin biosynthesis
Source: J Exp Bot. 2020 Feb 24;71(10):3080–93. doi: 10.1093/jxb/eraa099 (PMC7260716; doi:10.1093/jxb/eraa099)
Supplement: eraa099_suppl_Supplementary_data_2 [file eraa099_suppl_supplementary_data_2.xlsx]

## Sheet: Hoja1
SPOT_ID	adjP.value <0.05	Log(2) Average Cond1/Cond2	DESCRIPTION
sp_v3.0_unigene175535	0	-1.75292	F10A5.18 n=2 Tax=Arabidopsis RepID=Q9LR03_ARATH
	0.00666667	-1.48786
sp_v3.0_unigene160279	0.01	-1.34241	Methylglyoxal synthase n=1 Tax=Weeksella virosa DSM 16922 RepID=F0P1G1_WEEVC
sp_v3.0_unigene190216	0.0275	-1.27996	Abscisic aldehyde oxidase (Fragment) n=1 Tax=Citrus sinensis RepID=D7R523_CITSI
sp_v3.0_unigene23950	0.0328571	-1.15052	unclassified
sp_v3.0_unigene152083	0.0333333	-1.20167	Acyltransferase homolog n=1 Tax=Petunia x hybrida RepID=Q9MBD4_PETHY
sp_v3.0_unigene121778	0.034	-1.05242	60S ribosomal protein L34, putative n=1 Tax=Ricinus communis RepID=B9T740_RICCO
sp_v3.0_unigene157363	0.04375	-1.11874	DUF584 domain containing protein
	0.0477778	-1.20513	Anionic peroxidase swpa5 n=1 Tax=Ipomoea batatas RepID=Q5JBR5_IPOBA
sp_v3.0_unigene171498	0.03	2.00475	Herpes_gp2 multi-domain protein
sp_v3.0_unigene176895	0.03	1.4717	Phosphoenolpyruvate carboxylase n=11 Tax=Spermatophyta RepID=CAPP_PICAB
